# Supplementary material for: Evolution of l‐DOPA 4,5‐dioxygenase activity allows for recurrent specialisation to betalain pigmentation in Caryophyllales
Source: New Phytol. 2019 Sep 29;227(3):914–29. doi: 10.1111/nph.16089 (PMC7384185; doi:10.1111/nph.16089)
Supplement: Supplementary file 2 — Table S3 Pigmentation status of 174 genera of Caryophyllales gathered from the literature. Table S4 Genome and transcriptome assemblies used in this study. Table S5 DODA sequences used in DODA phylogeny. Table S6 Details of DODA genes that have been functionally characterised from Caryophyllales species and mapped to the DODA gene tree. [file NPH-227-914-s002.xlsx]

## Sheet: Legend
New Phytologist Supporting Information
Article title: Evolution of L-DOPA 4,5-dioxygenase activity allows for recurrent specialisation to betalain pigmentation in Caryophyllales
Authors: Hester Sheehan*, Tao Feng*, Nathanael Walker-Hale*, Samuel Lopez-Nieves, Boas Pucker, Rui Guo, Won C. Yim, Roshani Badgami, Alfonso Timoneda, Lijun Zhao, Helene Tiley, Dario Copetti, Michael J. Sanderson, John Cushman, Michael J. Moore, Stephen A. Smith, Samuel F. Brockington
Article acceptance date: 22-July-2019
Table S3
Pigmentation status of 174 genera of Caryophyllales gathered from the literature. Family, genus, Betalains (anthocyanins: 0, betalains: 1) and literature reference.
Table S4
Genome and transcriptome assemblies used in this study. Genome and transcriptome assemblies used both for individual DODA searches and automated baited homology searches. Species: family, genus and species, or genus and species for outgroup taxa; Code: the code used to identify this assembly in this study; Genome (transcriptome: 0, genome:1); Version: the assembly and/or annotation version; Sourc…
Table S5
DODA sequences used in DODA phylogeny. The DODA sequences included in the final gene tree are presented here (homologous sequence dataset, trimmed of sequences containing 50% or more gaps in the cleaned alignment). Taxon: the family, genus and species, or genus and species, of the taxa from which the sequence originated. Asterisks demarcate outgroup species; Sequence Identifier: the unique code u…

## Sheet: Table S3 Pigment Status
Family	Genus	Betalains	Source
Agdestidaceae	Agdestis	1	Clement et al., 1994
Aizoaceae	Aloinopsis	1	Clement et al., 1994
Aizoaceae	Aptenia	1	Clement et al., 1994
Aizoaceae	Argyroderma	1	Clement et al., 1994
Aizoaceae	Astridia	1	Clement et al., 1994
Aizoaceae	Bergeranthus	1	Clement et al., 1994
Aizoaceae	Carpanthea	1	Clement et al., 1994
Aizoaceae	Carpobrotus	1	Clement et al., 1994
Aizoaceae	Carruanthus	1	Clement et al., 1994
Aizoaceae	Cephalophyllum	1	Clement et al., 1994
Aizoaceae	Chasmatophyllum	1	Clement et al., 1994
Aizoaceae	Conicosia	1	Clement et al., 1994
Aizoaceae	Conophytum	1	Clement et al., 1994
Aizoaceae	Delosperma	1	Clement et al., 1994
Aizoaceae	Dinteranthus	1	Clement et al., 1994
Aizoaceae	Dorotheanthus	1	Clement et al., 1994
Aizoaceae	Dracophilus	1	Clement et al., 1994
Aizoaceae	Drosanthemum	1	Clement et al., 1994
Aizoaceae	Erepsia	1	Clement et al., 1994
Aizoaceae	Faucaria	1	Clement et al., 1994
Aizoaceae	Fenestraria	1	Clement et al., 1994
Aizoaceae	Frithia	1	Clement et al., 1994
Aizoaceae	Gibbaeum	1	Clement et al., 1994
Aizoaceae	Glottiphyllum	1	Clement et al., 1994
Aizoaceae	Hereroa	1	Clement et al., 1994
Aizoaceae	Hymenocyclus	1	Clement et al., 1994
Aizoaceae	Jensenobotrya	1	Clement et al., 1994
Aizoaceae	Lampranthus	1	Clement et al., 1994
Aizoaceae	Leipoldtia	1	Clement et al., 1994
Aizoaceae	Lithops	1	Clement et al., 1994
Aizoaceae	Malephora	1	Clement et al., 1994
Aizoaceae	Mesembryanthemum	1	Clement et al., 1994
Aizoaceae	Mestoklema	1	Clement et al., 1994
Aizoaceae	Nananthus	1	Clement et al., 1994
Aizoaceae	Ophthalmophyllum	1	Clement et al., 1994
Aizoaceae	Oscularia	1	Clement et al., 1994
Aizoaceae	Pleiospilos	1	Clement et al., 1994
Aizoaceae	Psammophora	1	Clement et al., 1994
Aizoaceae	Rabiaea	1	Clement et al., 1994
Aizoaceae	Rhinephyllum	1	Clement et al., 1994
Aizoaceae	Rhombophyllum	1	Clement et al., 1994
Aizoaceae	Ruschia	1	Clement et al., 1994
Aizoaceae	Sesuvium	1	Clement et al., 1994
Aizoaceae	Smicrostigma	1	Clement et al., 1994
Aizoaceae	Tetragonia	1	Clement et al., 1994
Aizoaceae	Tischleria	1	Clement et al., 1994
Aizoaceae	Trianthema	1	Clement et al., 1994
Aizoaceae	Trichodiadema	1	Clement et al., 1994
Amaranthaceae	Achyranthes	1	Clement et al., 1994
Amaranthaceae	Acnida	1	Clement et al., 1994
Amaranthaceae	Aerva	1	Clement et al., 1994
Amaranthaceae	Alternanthera	1	Clement et al., 1994
Amaranthaceae	Amaranthus	1	Clement et al., 1994
Amaranthaceae	Bosea	1	Clement et al., 1994
Amaranthaceae	Celosia	1	Clement et al., 1994
Amaranthaceae	Chamissoa	1	Clement et al., 1994
Amaranthaceae	Froelichia	1	Clement et al., 1994
Amaranthaceae	Gomphrena	1	Clement et al., 1994
Amaranthaceae	Iresine	1	Clement et al., 1994
Amaranthaceae	Mogiphanes	1	Clement et al., 1994
Amaranthaceae	Tidestromia	1	Clement et al., 1994
Basellaceae	Anredera	1	Clement et al., 1994
Basellaceae	Basella	1	Clement et al., 1994
Cactaceae	Aporocactus	1	Clement et al., 1994
Cactaceae	Ariocarpus	1	Clement et al., 1994
Cactaceae	Aylostera	1	Clement et al., 1994
Cactaceae	Borzicactus	1	Clement et al., 1994
Cactaceae	Cereus	1	Clement et al., 1994
Cactaceae	Chamaecereus	1	Clement et al., 1994
Cactaceae	Cleistocactus	1	Clement et al., 1994
Cactaceae	Coryphantha	1	Clement et al., 1994
Cactaceae	Echinocereus	1	Clement et al., 1994
Cactaceae	Epicactus	1	Clement et al., 1994
Cactaceae	Epiphyllum	1	Clement et al., 1994
Cactaceae	Eriocereus	1	Clement et al., 1994
Cactaceae	Gymnocalycium	1	Clement et al., 1994
Cactaceae	Haageocereus	1	Clement et al., 1994
Cactaceae	Hylocereus	1	Clement et al., 1994
Cactaceae	Lobivia	1	Clement et al., 1994
Cactaceae	Mammilliara	1	Clement et al., 1994
Cactaceae	Mediolobivia	1	Clement et al., 1994
Cactaceae	Melocactus	1	Clement et al., 1994
Cactaceae	Movillea	1	Clement et al., 1994
Cactaceae	Neoporteria	1	Clement et al., 1994
Cactaceae	Nopalea	1	Clement et al., 1994
Cactaceae	Nopalxochia	1	Clement et al., 1994
Cactaceae	Notocactus	1	Clement et al., 1994
Cactaceae	Opuntia	1	Clement et al., 1994
Cactaceae	Parodia	1	Clement et al., 1994
Cactaceae	Pereskia	1	Clement et al., 1994
Cactaceae	Phyllocactus	1	Clement et al., 1994
Cactaceae	Pilosocereus	1	Clement et al., 1994
Cactaceae	Psuedolobivia	1	Clement et al., 1994
Cactaceae	Psuedorhipsalis	1	Clement et al., 1994
Cactaceae	Rebutia	1	Clement et al., 1994
Cactaceae	Rhipsalis	1	Clement et al., 1994
Cactaceae	Rhodocactus	1	Clement et al., 1994
Cactaceae	Selenicereus	1	Clement et al., 1994
Cactaceae	Soehresia	1	Clement et al., 1994
Cactaceae	Stenocereus	1	Clement et al., 1994
Cactaceae	Submatucana	1	Clement et al., 1994
Cactaceae	Sulcorebutia	1	Clement et al., 1994
Cactaceae	Thelocactus	1	Clement et al., 1994
Cactaceae	Weingartia	1	Clement et al., 1994
Cactaceae	Zygocactus	1	Clement et al., 1994
Chenopodiaceae	Atriplex	1	Clement et al., 1994
Chenopodiaceae	Beta	1	Clement et al., 1994
Chenopodiaceae	Chenopodium	1	Clement et al., 1994
Chenopodiaceae	Corispermum	1	Clement et al., 1994
Chenopodiaceae	Cycloloma	1	Clement et al., 1994
Chenopodiaceae	Dysphania	1	Clement et al., 1994
Chenopodiaceae	Enchylaena	1	Clement et al., 1994
Chenopodiaceae	Grayia	1	Clement et al., 1994
Chenopodiaceae	Kochia	1	Clement et al., 1994
Chenopodiaceae	Monolepis	1	Clement et al., 1994
Chenopodiaceae	Rhagodia	1	Clement et al., 1994
Chenopodiaceae	Salicornia	1	Clement et al., 1994
Chenopodiaceae	Salsola	1	Clement et al., 1994
Chenopodiaceae	Spinacia	1	Clement et al., 1994
Chenopodiaceae	Suaeda	1	Clement et al., 1994
Didiereaceae	Alluaudia	1	Clement et al., 1994
Didiereaceae	Alluaudiopsis	1	Clement et al., 1994
Didiereaceae	Decarya	1	Clement et al., 1994
Didiereaceae	Didierea	1	Clement et al., 1994
Halophytaceae	Halophytum	1	Clement et al., 1994
Montiaceae	Hectorella	1	Clement et al., 1994
Nyctaginaceae	Abronia	1	Clement et al., 1994
Nyctaginaceae	Allionia	1	Clement et al., 1994
Nyctaginaceae	Anulocaulis	1	Clement et al., 1994
Nyctaginaceae	Boerhavia	1	Clement et al., 1994
Nyctaginaceae	Bougainvillea	1	Clement et al., 1994
Nyctaginaceae	Cryptocarpus	1	Clement et al., 1994
Nyctaginaceae	Cyphomeris	1	Clement et al., 1994
Nyctaginaceae	Mirabilis	1	Clement et al., 1994
Nyctaginaceae	Nyctaginia	1	Clement et al., 1994
Nyctaginaceae	Oxybaphus	1	Clement et al., 1994
Petiveriaceae	Petiveria	1	Clement et al., 1994
Petiveriaceae	Rivina	1	Clement et al., 1994
Petiveriaceae	Trichostigma	1	Clement et al., 1994
Gisekiaceae	Gisekia	1	Clement et al., 1994
Phytolaccaceae	Phytolacca	1	Clement et al., 1994
Anacampserotaceae	Anacampseros	1	Clement et al., 1994
Montiaceae	Calandrinia	1	Clement et al., 1994
Didiereaceae	Ceraria	1	Clement et al., 1994
Montiaceae	Claytonia	1	Clement et al., 1994
Montiaceae	Lewisia	1	Clement et al., 1994
Montiaceae	Montia	1	Clement et al., 1994
Portulacaceae	Portulaca	1	Clement et al., 1994
Didiereaceae	Portulacaria	1	Clement et al., 1994
Montiaceae	Cistanthe	1	Clement et al., 1994
Talinaceae	Talinella	1	Clement et al., 1994
Anacampserotaceae	Talinopsis	1	Clement et al., 1994
Talinaceae	Talinum	1	Clement et al., 1994
Stegnospermataceae	Stegnosperma	1	Clement et al., 1994
Caryophyllaceae	Schiedea	0	Clement et al., 1994
Caryophyllaceae	Arenaria	0	Clement et al., 1994
Caryophyllaceae	Dianthus	0	Clement et al., 1994
Caryophyllaceae	Geocarpon	0	Clement et al., 1994
Caryophyllaceae	Lychnis	0	Clement et al., 1994
Caryophyllaceae	Melandrium	0	Clement et al., 1994
Caryophyllaceae	Saponaria	0	Clement et al., 1994
Caryophyllaceae	Silene	0	Clement et al., 1994
Caryophyllaceae	Spergularia	0	Clement et al., 1994
Caryophyllaceae	Viscaria	0	Clement et al., 1994
Kewaceae	Kewa	0	Clement et al., 1994 ; Thulin et al., 2016
Molluginaceae	Hypertelis	0	Clement et al., 1994 ; Thulin et al., 2016
Molluginaceae	Mollugo	0	Clement et al., 1994 ; Thulin et al., 2016
Molluginaceae	Pharnaceum	0	Clement et al., 1994 ; Thulin et al., 2016
Macarthuriaceae	Macarthuria	0	Clement et al., 1994
Simmondsiaceae	Simmondsia	0	Thulin et al., 2016
Limeaceae	Limeum	0	Thulin et al., 2016
Lophiocarpaceae	Lophiocarpus	1	Cuenod et al., 2002
Corbichoniaceae	Corbichonia	1	Cuenod et al., 2002
Sarcobataceae	Sarcobatus	1	Cuenod et al., 2002

## Sheet: Table S4 Assemblies 
Species	Code	Genome	Version	Source	Reference	Notes	Reads Accession	Assembly Accession	URL
Achatocarpaceae_Achatocarpus_gracilis	MJM2704	0		https://doi.org/10.5061/dryad.470pd	Walker et al., 2018		SRR6435279
Achatocarpaceae_Phaulothamnus_spinescens	MJM1677	0		https://doi.org/10.5061/dryad.470pd	Brockington et al., 2015		SRR1979686
Agdestidaceae_Agdestis_clematidea	MJM2669	0		https://doi.org/10.5061/dryad.470pd	Walker et al., 2018		SRR6435280
Aizoaceae_Conophytum_uviforme	conuvi	0			L. Zhao, unpublished			see Table S5 for individual DODA sequences
Aizoaceae_Cypselea_humifusa	GJNX	0		https://doi.org/10.5061/dryad.470pd	Yang et al., 2015	1KP	ERR2040193
Aizoaceae_Delosperma_echinatum	BJKT	0		https://doi.org/10.5061/dryad.470pd	Yang et al., 2015	1KP	ERR2040192
Aizoaceae_Drosanthemum_candens	drocan	0			L. Zhao, unpublished			see Table S5 for individual DODA sequences
Aizoaceae_Fenestrania_aurantiaca = Fenestraria rhopalophylla subsp. Aurantiaca	fenaur	0			L. Zhao, unpublished			see Table S5 for individual DODA sequences
Aizoaceae_Glotyphylum_uncatum = Glotiphyllum longum	glounc	0			L. Zhao, unpublished			see Table S5 for individual DODA sequences
Aizoaceae_Hallianthus_sp	halpla	0			L. Zhao, unpublished			see Table S5 for individual DODA sequences
Aizoaceae_Juttandinteria_kovismontana = Juttadinteria simpsonii	jutkov	0			L. Zhao, unpublished			see Table S5 for individual DODA sequences
Aizoaceae_Mesembryanthemum_crystallinum	Mecr	0		https://doi.org/10.5061/dryad.470pd	Christin et al., 2015		SRR1698355, SRR1701857
Aizoaceae_Mesembryanthemum_magnipunctatus = Pleiospilos compactus subsp. canus	mesmag	0			L. Zhao, unpublished			see Table S5 for individual DODA sequences
Aizoaceae_Rhombophyllum_nelii	rhonel	0			L. Zhao, unpublished			see Table S5 for individual DODA sequences
Aizoaceae_Sesuvium_portulacastrum	HZTS	0		https://doi.org/10.5061/dryad.470pd	Walker et al., 2018	1KP	ERR2040194
Aizoaceae_Sesuvium_verrucosum	EDIT	0		https://doi.org/10.5061/dryad.470pd	Yang et al., 2015	1KP	ERR2040196, ERR2040195
Aizoaceae_Stoebaria_utilis	stouti	0			L. Zhao, unpublished			see Table S5 for individual DODA sequences
Aizoaceae_Trianthema_portulacastrum_SRA	Trpo	0		https://doi.org/10.5061/dryad.470pd	Christin et al., 2015		SRR1698227, SRR1698228
Aizoaceae_Trichodiadema_cf_Marlothii = Trichodiadema marlothii	trimar	0			L. Zhao, unpublished			see Table S5 for individual DODA sequences
Aizoaceae_Trichodiadema_pomeridianum	tripom	0			L. Zhao, unpublished			see Table S5 for individual DODA sequences
Aizoaceae_Zaleya_pentandra	BERS	0		https://doi.org/10.5061/dryad.470pd	Yang et al., 2015	1KP	ERR2040199
Amaranthaceae_Aerva_javanica (syn. Persica)	HDSY	0		https://doi.org/10.5061/dryad.470pd	Yang et al., 2015	1KP	ERR2040202, ERR2040203
Amaranthaceae_Aerva_lanata	PDQH	0		https://doi.org/10.5061/dryad.470pd	Yang et al., 2015	1KP	ERR2040200, ERR2040201
Amaranthaceae_Alternanthera_brasiliana	ZBPY	0		https://doi.org/10.5061/dryad.470pd	Yang et al., 2015	1KP	ERR2040215, ERR2040216
Amaranthaceae_Alternanthera_caracasana	OHKC	0		https://doi.org/10.5061/dryad.470pd	Yang et al., 2015	1KP	ERR2040217, ERR2040218
Amaranthaceae_Alternanthera_philoxeroides	Alph	0		https://doi.org/10.5061/dryad.470pd	Walker et al., 2018		SRR1661509
Amaranthaceae_Alternanthera_sessilis	BWRK	0		https://doi.org/10.5061/dryad.470pd	Yang et al., 2015	1KP	ERR2040219, ERR2040220
Amaranthaceae_Alternanthera_tenella	EYRD	0		https://doi.org/10.5061/dryad.470pd	Yang et al., 2015	1KP	ERR2040221, ERR2040222
Amaranthaceae_Amaranthus_cruentus	XSSD	0		https://doi.org/10.5061/dryad.470pd	Yang et al., 2015	1KP	ERR2040205
Amaranthaceae_Amaranthus_hypochondriacus	Ahypochondriacus	1	2.1	Phytozome	Lightfoot et al., 2017				https://phytozome.jgi.doe.gov/pz/portal.html#!info?alias=Org_Ahypochondriacus_er
Amaranthaceae_Amaranthus_hypochondriacus	Amhy	1		https://doi.org/10.5061/dryad.470pd	Sunil et al., 2014				http://resource.ibab.ac.in/Plant_Genomics/
Amaranthaceae_Amaranthus_retroflexus	WMLW	0		https://doi.org/10.5061/dryad.470pd	Yang et al., 2015	1KP	ERR2040206
Amaranthaceae_Amaranthus_tricolor	Amtr	0		https://doi.org/10.5061/dryad.470pd	Walker et al., 2018		SRR924083
Amaranthaceae_Beta_maritima	FVXD	0		https://doi.org/10.5061/dryad.470pd	Walker et al., 2018		ERR2040223
Amaranthaceae_Blutaparon_vermiculare (syn. Philoxerus vermicularis)	CUTE	0		https://doi.org/10.5061/dryad.470pd	Walker et al., 2018		ERR2040207
Amaranthaceae_Chenopodium_quinoa	SMMC	0		https://doi.org/10.5061/dryad.470pd	Walker et al., 2018		ERR2040214
Amaranthaceae_Froelichia_latifolia	MJM1665	0		https://doi.org/10.5061/dryad.470pd	Brockington et al., 2015		SRR1979685
Amaranthaceae_Gossypianthus_lanuginosus	MJM1807	0		https://doi.org/10.5061/dryad.470pd	Yang et al., 2018		SRR6787476
Amaranthaceae_Guilleminea_densa_var_aggregata	MJM2445	0		https://doi.org/10.5061/dryad.470pd	Yang et al., 2018		SRR6787501
Amaranthaceae_Iresine_arbuscula	MJM2726B	0		https://doi.org/10.5061/dryad.470pd	Walker et al., 2018		SRR6435281
Amaranthaceae_Iresine_rhizomatosa	MJM2943	0		https://doi.org/10.5061/dryad.470pd	Walker et al., 2018		SRR6435282
Amaranthaceae_Kochia_scoparia	WGET	0		https://doi.org/10.5061/dryad.470pd	Yang et al., 2015	1KP	ERR364385
Amaranthaceae_Nelsia_quadrangula	NequaSFB	0		https://doi.org/10.5061/dryad.470pd	Walker et al., 2018		SRR6435283
Amaranthaceae_Nitrophila_occidentalis	MJM3242	0		https://doi.org/10.5061/dryad.470pd	Walker et al., 2018		SRR6435284
Amaranthaceae_Polycnemum_majus	PolmaSFB	0		https://doi.org/10.5061/dryad.470pd	Walker et al., 2018		SRR6435285
Amaranthaceae_Tidestromia_lanuginosa	MJM2259	0		https://doi.org/10.5061/dryad.470pd	Walker et al., 2018		SRR6787504
Amborella trichopoda	Atrichopoda	1	1.0	Phytozome	Amborella Genome Project, 2013				https://phytozome.jgi.doe.gov/pz/portal.html#!info?alias=Org_Atrichopoda
Anacampserotaceae_Anacampseros_filamentosa	Anfi	0		https://doi.org/10.5061/dryad.470pd	Christin et al., 2015		SRR1698105
Anacampserotaceae_Grahamia_kurtzii	GrakuSFB	0		https://doi.org/10.5061/dryad.470pd	Walker et al., 2018		SRR6435286
Anacampserotaceae_Talinopsis_frutescens	MJM2441	0		https://doi.org/10.5061/dryad.470pd	Walker et al., 2018		SRR6435287
Ananas_comosus	Acomosus	1	3	Phytozome	Ming et al., 2015				https://phytozome.jgi.doe.gov/pz/portal.html#!info?alias=Org_Acomosus
Ancistrocladaceae_Ancistrocladus_robertsonianum = robertsoniorum	MJM2940	0		https://doi.org/10.5061/dryad.470pd	Walker et al., 2017		SRR4450407
Aquilegia_coerulea	Acoerulea	1	3.1	Phytozome	Aquilegia coerulea Genome Sequencing Project, http://phytozome.jgi.doe.gov/	These sequence data were produced by the US Department of Energy Joint Genome Institute			https://phytozome.jgi.doe.gov/pz/portal.html#!info?alias=Org_Acoerulea
Arabidopsis lyrata	Alyrata	1	2.1	Phytozome	Rawat et al., 2015				https://phytozome.jgi.doe.gov/pz/portal.html#!info?alias=Org_Alyrata
Basellaceae_Anredera_cordifolia	AncoSFB	0		https://doi.org/10.5061/dryad.470pd	Wang et al., 2018		SRR7905833
Basellaceae_Basella_alba	CTYH	0		https://doi.org/10.5061/dryad.470pd	Yang et al., 2015	1KP	ERR2040225
Boechera stricta	Bstricta	1	1.2	Phytozome	Lee et al., 2017; Boechera stricta v1.2, DOE-JGI, http://phytozome.jgi.doe.gov/	These sequence data were produced by the US Department of Energy Joint Genome Institute			https://phytozome.jgi.doe.gov/pz/portal.html#!info?alias=Org_Bstricta
Brachypodium distachyon	Bdistachyon	1	3.1	Phytozome	International Brachypodium Initiative, 2010				https://phytozome.jgi.doe.gov/pz/portal.html#!info?alias=Org_Bdistachyon
Cactaceae_Ariocarpus_retusus	Arre20	0		https://doi.org/10.5061/dryad.470pd	Wang et al., 2018		SRR7905834
Cactaceae_Astrophytum_asterias	Asas15	0		https://doi.org/10.5061/dryad.470pd	Wang et al., 2018		SRR7905835
Cactaceae_Astrophytum_myriostigma	Asmy08	0		https://doi.org/10.5061/dryad.470pd	Wang et al., 2018		SRR7905836
Cactaceae_Cereus_yunkeri = Stenocereus yunckeri	Ceyu18	0		https://doi.org/10.5061/dryad.470pd	Wang et al., 2018		SRR7905856
Cactaceae_Copiapoa_desertorum	Code1013	0		https://doi.org/10.5061/dryad.470pd	Wang et al., 2018		SRR7905838
Cactaceae_Coryphantha_maiztablensis	Coma28	0		https://doi.org/10.5061/dryad.470pd	Wang et al., 2018		SRR7905839
Cactaceae_Echinocereus_pectinatus	Ecpe	0		https://doi.org/10.5061/dryad.470pd	Christin et al., 2015		SRR1698109
Cactaceae_Echinopsis_aurea	Ecau09	0		https://doi.org/10.5061/dryad.470pd	Wang et al., 2018		SRR7905840
Cactaceae_Eriosyce_wageneckii = wagenknechtii	Erwa30	0		https://doi.org/10.5061/dryad.470pd	Wang et al., 2018		SRR7905831
Cactaceae_Ferocactus_latispinus	Fela32	0		https://doi.org/10.5061/dryad.470pd	Wang et al., 2018		SRR7905830
Cactaceae_Grusonia_bradtiana	Grbr1013	0		https://doi.org/10.5061/dryad.470pd	Wang et al., 2018		SRR7905852
Cactaceae_Gymnocalycium_mihanovichii	Gymi06	0		https://doi.org/10.5061/dryad.470pd	Wang et al., 2018		SRR7905853
Cactaceae_Hylocereus_lemairei=polyrhizus	Hyle	0		https://doi.org/10.5061/dryad.470pd	Qingzhu et al., 2016		SRR3203780
Cactaceae_Leuenbergeria_bleo	Lebl	0		https://doi.org/10.5061/dryad.470pd	Christin et al., 2015		SRR1698112
Cactaceae_Leuenbergeria_guamacho	Legu31	0		https://doi.org/10.5061/dryad.470pd	Walker et al., 2018		SRR7905854
Cactaceae_Leuenbergeria_lychnidiflora	Lely	0		https://doi.org/10.5061/dryad.470pd	Christin et al., 2015		SRR1698113
Cactaceae_Lophocereus_schottii	Lophocereus_schottii3	1	1.3	Genbank	Copetti et al., 2017	Annotated this study		GCA_002740545.1	https://www.ncbi.nlm.nih.gov/genome/?term=GCA_002740545.1
Cactaceae_Lophophora_williamsii	CPKP	0		https://doi.org/10.5061/dryad.470pd	Yang et al., 2015	1KP	ERR2040227
Cactaceae_Maihuenia_poeppigii	Mapo24	0		https://doi.org/10.5061/dryad.470pd	Wang et al., 2018		SRR7905849
Cactaceae_Maihueniopsis_conoidea	Maco1013	0		https://doi.org/10.5061/dryad.470pd	Wang et al., 2018		SRR7905848
Cactaceae_Matucana_aurantiaca	Maau13	0		https://doi.org/10.5061/dryad.470pd	Wang et al., 2018		SRR7905855
Cactaceae_Nopalea_cochenillifera=Opuntia_cochenillifera	Noco	0		https://doi.org/10.5061/dryad.470pd	Christin et al., 2015		SRR1698231, SRR1698229
Cactaceae_Opuntia_arenaria	MJM2911	0		https://doi.org/10.5061/dryad.470pd	Wang et al., 2018		SRR7905850
Cactaceae_Opuntia_bravoana	Opbr17	0		https://doi.org/10.5061/dryad.470pd	Wang et al., 2018		SRR7905846
Cactaceae_Opuntia_streptacantha	Opst	0		https://doi.org/10.5061/dryad.470pd	Delgado-Sanchez et al., 2012		SRR3478183
Cactaceae_Pachycereus_gatesii (syn. Lophocereus gatesii)	Paga22	0		https://doi.org/10.5061/dryad.470pd	Wang et al., 2018		SRR7905847
Cactaceae_Pachycereus_pringlei	Pachycereus_pringlei3	1	1.3	Genbank	Copetti et al., 2017	Annotated this study		GCA_002740445.1	https://www.ncbi.nlm.nih.gov/genome/?term=GCA_002740445.1
Cactaceae_Peniocereus_cuixmalensis	Pecu29	0		https://doi.org/10.5061/dryad.470pd	Wang et al., 2018		SRR7905861
Cactaceae_Pereskia_aculeata	JLOV	0		https://doi.org/10.5061/dryad.470pd	Yang et al., 2015	1KP	ERR2040226
Cactaceae_Pereskia_grandifolia	Pegr	0		https://doi.org/10.5061/dryad.470pd	Christin et al., 2015		SRR1698106
Cactaceae_Pereskia_humboldtii	Pereskia_humboldtii3	1	1.3	Genbank	Copetti et al., 2017	Annotated this study		GCA_002740485.1	https://www.ncbi.nlm.nih.gov/genome/?term=GCA_002740485.1
Cactaceae_Pterocactus_tuberosus	Pttu21	0		https://doi.org/10.5061/dryad.470pd	Wang et al., 2018		SRR7905860
Cactaceae_Puna_bonnieae (syn. Tephrocactus bonniae)	Pubo1013	0		https://doi.org/10.5061/dryad.470pd	Walker et al., 2018		SRR7905863
Cactaceae_Rhipsalis_baccifera_subsp_baccifera	MJM2938	0		https://doi.org/10.5061/dryad.470pd	Wang et al., 2018		SRR7905851
Cactaceae_Salmiopuntia_salmiana	Sasa26	0		https://doi.org/10.5061/dryad.470pd	Wang et al., 2018		SRR7905862
Cactaceae_Stenocereus_thurberi	Stenocereus_thurberi3	1	1.3	Genbank	Copetti et al., 2017	Annotated this study		GCA_002740465.1	https://www.ncbi.nlm.nih.gov/genome/?term=GCA_002740465.1
Cactaceae_Stetsonia_coryne	Stco14	0		https://doi.org/10.5061/dryad.470pd	Wang et al., 2018		SRR7905865
Cactaceae_Tacinga_lilae (syn. Opuntia lilae)	Tali11	0		https://doi.org/10.5061/dryad.470pd	Wang et al., 2018		SRR7905864
Cactaceae_Tephrocactus_articulatus	Tear12	0		https://doi.org/10.5061/dryad.470pd	Wang et al., 2018		SRR7905867
Cactaceae_Tunilla_corrugata	Tuco07	0		https://doi.org/10.5061/dryad.470pd	Wang et al., 2018		SRR7905866
Capsella grandiflora	Cgrandiflora	1	1.1	Phytozome	Slotte et al., 2013				https://phytozome.jgi.doe.gov/pz/portal.html#!info?alias=Org_Cgrandiflora
Capsella rubella	Crubella	1	1.0	Phytozome	Slotte et al., 2013				https://phytozome.jgi.doe.gov/pz/portal.html#!info?alias=Org_Crubella
Caryophyllaceae_Agrostemma_githago	Aggi	0		https://doi.org/10.5061/dryad.470pd	Sloan et al., 2014		SRX352988
Caryophyllaceae_Arenaria_procera=Eremogone_procera	AreSFB	0		https://doi.org/10.5061/dryad.470pd	Yang et al., 2018		SRR6787506
Caryophyllaceae_Arenaria_serpyllifolia	MJM1164	0		https://doi.org/10.5061/dryad.470pd	Yang et al., 2018		SRR6787511
Caryophyllaceae_Cardionema_ramosissimum	Cr1011	0		https://doi.org/10.5061/dryad.470pd	Walker et al., 2018		SRR6435292
Caryophyllaceae_Cerastium_alpinum_var_lanatum	AP07471	0		https://doi.org/10.5061/dryad.470pd	Walker et al., 2018		SRR6435288
Caryophyllaceae_Cerastium_arvense	MJM1767	0		https://doi.org/10.5061/dryad.470pd	Brockington et al., 2015		SRR1979688
Caryophyllaceae_Cerastium_fontanum_subsp_vulgare	MJM1163	0		https://doi.org/10.5061/dryad.470pd	Yang et al., 2018		SRR6787515
Caryophyllaceae_Colobanthus_quitensis	Coqu	0		https://doi.org/10.5061/dryad.470pd	Genomic Resources Development Consortium et al., 2015		SRX814890
Caryophyllaceae_Corrigiola_litoralis	CorSFB	0		https://doi.org/10.5061/dryad.470pd	Yang et al., 2018		SRR6787499
Caryophyllaceae_Corrigiola_litoralis	Corrigiola_litoralis3	1			This study			ERS2294062
Caryophyllaceae_Dianthus_caryophyllus	Dica	1		http://carnation.kazusa.or.jp/	Yagi et al., 2014
Caryophyllaceae_Drymaria_cordata	LCMsn	0		https://doi.org/10.5061/dryad.470pd	Brockington et al., 2015		SRR1979684
Caryophyllaceae_Drymaria_subumbellata	MJM2503	0		https://doi.org/10.5061/dryad.470pd	Yang et al., 2018		SRR6787482
Caryophyllaceae_Eremogone_hookeri_subsp_desertorum (syn. Eremogone hookeri)	AP35665	0		https://doi.org/10.5061/dryad.470pd	Yang et al., 2018		SRR6787478
Caryophyllaceae_Gypsophila_repens	GypSFB	0		https://doi.org/10.5061/dryad.470pd	Yang et al., 2018		SRR6787498
Caryophyllaceae_Herniaria_glabra	Hg1011	0		https://doi.org/10.5061/dryad.470pd	Walker et al., 2018		SRR6435293
Caryophyllaceae_Herniaria_latifolia	HerSFB	0		https://doi.org/10.5061/dryad.470pd	Yang et al., 2018		SRR6787494
Caryophyllaceae_Honckenya_peploides	HoncSFB	0		https://doi.org/10.5061/dryad.470pd	Yang et al., 2018		SRR6787490
Caryophyllaceae_Illecebrum_verticillatum	IlleSFB	0		https://doi.org/10.5061/dryad.470pd	Yang et al., 2018		SRR6787493
Caryophyllaceae_Lepyrodiclis_stellarioides	LepySFB	0		https://doi.org/10.5061/dryad.470pd	Yang et al., 2018		SRR6787497
Caryophyllaceae_Paronychia_drummondii	MJM1670	0		https://doi.org/10.5061/dryad.470pd	Walker et al., 2018		SRR6435289
Caryophyllaceae_Paronychia_fastigiata	Pf1011	0		https://doi.org/10.5061/dryad.470pd	Walker et al., 2018		SRR6435294
Caryophyllaceae_Paronychia_jamesii	MJM2931	0		https://doi.org/10.5061/dryad.470pd	Walker et al., 2018		SRR6435290
Caryophyllaceae_Polycarpaea_repens	RXEN	0		https://doi.org/10.5061/dryad.470pd	Yang et al., 2015	1KP	ERR2040230
Caryophyllaceae_Polycarpon_tetraphyllum	Pt1011	0		https://doi.org/10.5061/dryad.470pd	Walker et al., 2018		SRR6435295
Caryophyllaceae_Pseudostellaria_heterophylla	Pshe	0		https://doi.org/10.5061/dryad.470pd	Walker et al., 2018		SRR3225572
Caryophyllaceae_Saponaria_officinalis	SKNL	0		https://doi.org/10.5061/dryad.470pd	Yang et al., 2015	1KP	ERR2040229
Caryophyllaceae_Schiedea_globosa	ScgloSFB	0		https://doi.org/10.5061/dryad.470pd	Walker et al., 2018		SRR6435291
Caryophyllaceae_Schiedea_membranacea	OLES	0		https://doi.org/10.5061/dryad.470pd	Walker et al., 2018	1KP	ERR2040232
Caryophyllaceae_Scleranthus_polycarpos	SclSFB	0		https://doi.org/10.5061/dryad.470pd	Yang et al., 2018		SRR6787502
Caryophyllaceae_Silene_acaulis_subsp_acaulescens	AP01224	0		https://doi.org/10.5061/dryad.470pd	Yang et al., 2018		SRR6787500
Caryophyllaceae_Silene_conica	Sico	0		https://doi.org/10.5061/dryad.470pd	Sloan et al., 2014		SRX353031
Caryophyllaceae_Silene_latifolia_SRA	Sila	0		https://doi.org/10.5061/dryad.470pd	Muyle et al., 2012		SRR404980-SRR404985
Caryophyllaceae_Silene_noctiflora	Sino	0		https://doi.org/10.5061/dryad.470pd	Sloan et al., 2014		SRX353048
Caryophyllaceae_Silene_paradoxa	Sipa	0		https://doi.org/10.5061/dryad.470pd	Sloan et al., 2014		SRX353049
Caryophyllaceae_Silene_vulgaris_ALN	Sivu_ALN	0		https://doi.org/10.5061/dryad.470pd	Walker et al., 2018		SRR342041
Caryophyllaceae_Spergularia_arvensis	Spergula_arvensis3	1			This study			ERS2294061
Caryophyllaceae_Spergularia_marina	Sm1011	0		https://doi.org/10.5061/dryad.470pd	Walker et al., 2018		SRR6435296
Caryophyllaceae_Spergularia_media	TJES	0		https://doi.org/10.5061/dryad.470pd	Yang et al., 2015	1KP	ERR2040231
Caryophyllaceae_Telephium_imperatii	TelSFB	0		https://doi.org/10.5061/dryad.470pd	Yang et al., 2018		SRR6787495
Caryophyllaceae_Velezia_rigida	VeleSFB	0		https://doi.org/10.5061/dryad.470pd	Yang et al., 2018		SRR6787496
Chenopodiaceae_Agriophyllum_squarrosum	Agsq	0		https://doi.org/10.5061/dryad.470pd	Zhao et al., 2014		SRR1559276
Chenopodiaceae_Anabasis_articulata	AnaarSFB	0		https://doi.org/10.5061/dryad.470pd	Walker et al., 2018		SRR6435297
Chenopodiaceae_Arthrocnemum_macrostachyum	ArmacSFB	0		https://doi.org/10.5061/dryad.470pd	Walker et al., 2018		SRR6435298
Chenopodiaceae_Atriplex_hortensis	ONLQ	0		https://doi.org/10.5061/dryad.470pd	Yang et al., 2015	1KP	ERR2040209, ERR2040208
Chenopodiaceae_Atriplex_prostrata	AAXJ	0		https://doi.org/10.5061/dryad.470pd	Yang et al., 2015	1KP	ERR2040211, ERR2040210
Chenopodiaceae_Atriplex_rosea	CBJR	0		https://doi.org/10.5061/dryad.470pd	Yang et al., 2015	1KP	ERR2040213, ERR2040212
Chenopodiaceae_Atriplex_sp	MJM3295	0		https://doi.org/10.5061/dryad.470pd	Walker et al., 2018		SRR6435299
Chenopodiaceae_Beta_vulgaris	Bvulgaris	1	RefBeet-1.2.2	Genbank	Dohm et al., 2014			GCA_000511025.2	https://www.ncbi.nlm.nih.gov/genome/?term=GCA_000511025.2
Chenopodiaceae_Bienertia_sinuspersici	Bisi	0		https://doi.org/10.5061/dryad.470pd	Offerman et al., 2015		SRR1770364
Chenopodiaceae_Caroxylon_vermiculatum	CarveSFB	0		https://doi.org/10.5061/dryad.470pd	Walker et al., 2018		SRR6435300
Chenopodiaceae_Chenopodiastrum_murale	MJM2991	0		https://doi.org/10.5061/dryad.470pd	Walker et al., 2018		SRR6435301
Chenopodiaceae_Chenopodium_giganteum=Chenopodium_amaranticolor	Cham	0		https://doi.org/10.5061/dryad.470pd	Zhang et al., 2012		SRR503600
Chenopodiaceae_Chenopodium_quinoa	Cquinoa	1	1.0	Phytozome	Jarvis et al., 2017				https://phytozome.jgi.doe.gov/pz/portal.html#!info?alias=Org_Cquinoa_er
Chenopodiaceae_Corispermum_hyssopifolium	MSB0000170SFB	0		https://doi.org/10.5061/dryad.470pd	Walker et al., 2018		SRR6435302
Chenopodiaceae_Eokochia_saxicola	EosaxSFB	0		https://doi.org/10.5061/dryad.470pd	Walker et al., 2018		SRR6435303
Chenopodiaceae_Extriplex_californica	MJM3214	0		https://doi.org/10.5061/dryad.470pd	Yang et al., 2018		SRR6787489
Chenopodiaceae_Grayia_spinosa	MJM3268	0		https://doi.org/10.5061/dryad.470pd	Yang et al., 2018		SRR6787510
Chenopodiaceae_Halogeton_glomeratus	Hagl	0		https://doi.org/10.5061/dryad.470pd	Walker et al., 2018		SRX643376
Chenopodiaceae_Haloxylon_ammodendron	Haam	0		https://doi.org/10.5061/dryad.470pd	Long et al., 2014		SRR1697346
Chenopodiaceae_Kali_collina	MSB0496298SFB	0		https://doi.org/10.5061/dryad.470pd	Walker et al., 2018		SRR6435304
Chenopodiaceae_Kalidium_cuspidatum	KalcuSFB	0		https://doi.org/10.5061/dryad.470pd	Walker et al., 2018		SRR6435305
Chenopodiaceae_Krascheninnikovia_lanata	MJM2311	0		https://doi.org/10.5061/dryad.470pd	Yang et al., 2018		SRR6787516
Chenopodiaceae_Oxybasis_rubra	Oxru	0		https://doi.org/10.5061/dryad.470pd	Walker et al., 2018		SRR2913184
Chenopodiaceae_Proatriplex_pleiantha	MJM3031	0		https://doi.org/10.5061/dryad.470pd	Walker et al., 2018		SRR6435310
Chenopodiaceae_Salicornia_europaea	Saeu	0		https://doi.org/10.5061/dryad.470pd	Fan et al., 2013		SRR823398
Chenopodiaceae_Salsola_sp = Allenrolfea sp.	SalspSFB	0		https://doi.org/10.5061/dryad.470pd	Walker et al., 2018		SRR6435306
Chenopodiaceae_Sarcocornia_pacifica	MJM3216	0		https://doi.org/10.5061/dryad.470pd	Walker et al., 2018		SRR6435307
Chenopodiaceae_Spinacia_oleracea	Soleracea	1		http://www.spinachbase.org/	Xu et al., 2017
Chenopodiaceae_Spinacia_tetrandra	Spte	0		https://doi.org/10.5061/dryad.470pd	Xu et al., 2017		SRR1766329, SRR1766330, SRR1766331
Chenopodiaceae_Spinacia_turkestanica	Sptu	0		https://doi.org/10.5061/dryad.470pd	Xu et al., 2017		SRR1766334, SRR1766333, SRR1766332
Chenopodiaceae_Stutzia_covillei	MJM3228	0		https://doi.org/10.5061/dryad.470pd	Walker et al., 2018		SRR6435308
Chenopodiaceae_Suaeda_fruticosa	Sufr	0		https://doi.org/10.5061/dryad.470pd	Diray-Arce et al., 2015		SRR1946833
Chenopodiaceae_Suaeda_linearis	MJM1679	0		https://doi.org/10.5061/dryad.470pd	Yang et al., 2018		SRR6787513
Chenopodiaceae_Suaeda_maritima	Suma	0		https://doi.org/10.5061/dryad.470pd	Gharat et al., 2016		SRR3218589
Chenopodiaceae_Suckleya_suckleyana	MJM3086	0		https://doi.org/10.5061/dryad.470pd	Walker et al., 2018		SRR6435311
Chenopodiaceae_Tecticornia_pergranulata	TecpeSFB	0		https://doi.org/10.5061/dryad.470pd	Walker et al., 2018		SRR6435309
Chenopodiaceae_Zuckia_brandegeei	MJM3089	0		https://doi.org/10.5061/dryad.470pd	Walker et al., 2018		SRR6435312
Citrus clementina	Cclementina	1	1.0	Phytozome	Wu et al., 2014				https://phytozome.jgi.doe.gov/pz/portal.html#!info?alias=Org_Cclementina
Citrus sinensis	Csinensis	1	1.1	Phytozome	Wu et al., 2014				https://phytozome.jgi.doe.gov/pz/portal.html#!info?alias=Org_Csinensis
Cucumis sativus	Csativus	1	1.0	Phytozome	Cucumis sativus 1.0, DOE-JGI, http://phytozome.jgi.doe.gov/				https://phytozome.jgi.doe.gov/pz/portal.html#!info?alias=Org_Csativus
Daucus carota	Dcarota	1	2.0	Phytozome	Iorizzo et al., 2016				https://phytozome.jgi.doe.gov/pz/portal.html#!info?alias=Org_Dcarota
Didiereaceae_Alluaudia_dumosa	DBG198703010201Z	0		https://doi.org/10.5061/dryad.470pd	Wang et al., 2018		SRR7905868
Didiereaceae_Alluaudia_humbertii	DBG19740229011	0		https://doi.org/10.5061/dryad.470pd	Wang et al., 2018		SRR7905832
Didiereaceae_Alluaudia_procera	DBG19565744023G	0		https://doi.org/10.5061/dryad.470pd	Wang et al., 2018		SRR7905829
Didiereaceae_Alluaudiopsis_marnieriana	AlmarSFB	0		https://doi.org/10.5061/dryad.470pd	Wang et al., 2018		SRR7905859
Didiereaceae_Ceraria_pygmaea (syn. Portulacaria pygmaea)	CerpySFB	0		https://doi.org/10.5061/dryad.470pd	Wang et al., 2018		SRR7905858
Didiereaceae_Decarya_madagascariensis	MJM2944	0		https://doi.org/10.5061/dryad.470pd	Wang et al., 2018		SRR7905837
Didiereaceae_Didierea_madagascariensis	DBGDima	0		https://doi.org/10.5061/dryad.470pd	Wang et al., 2018		SRR7905843
Didiereaceae_Didierea_trollii	DBG294800240202G	0		https://doi.org/10.5061/dryad.470pd	Walker et al., 2018		SRR7905842
Didiereaceae_Portulacaria_afra	DBG19880583021G	0		https://doi.org/10.5061/dryad.470pd	Walker et al., 2018		SRR7905870
Droseraceae_Aldrovanda_vesiculosa	MJM1652	0		https://doi.org/10.5061/dryad.470pd	Brockington et al., 2015		SRR1979677
Droseraceae_Dionaea_muscipula	Dimu	0		https://doi.org/10.5061/dryad.470pd	Jensen et al., 2015		SRR916183
Droseraceae_Drosera_binata	DrobinSFB	0		https://doi.org/10.5061/dryad.470pd	Walker et al., 2017		SRR4450408, SRR4450409, SRR4450411
Droseraceae_Drosera_burmanii	YY4JB	0		https://doi.org/10.5061/dryad.470pd	Walker et al., 2018		SRR6435313
Drosophyllaceae_Drosophyllum_lusitanicum	DrolusSFB	0		https://doi.org/10.5061/dryad.470pd	Walker et al., 2018		SRR4450406
Eucalyptus grandis	Egrandis	1		Phytozome	Myburg et al., 2014				https://phytozome.jgi.doe.gov/pz/portal.html#!info?alias=Org_Egrandis
Eutrema salsugineum	Esalsugineum	1		Phytozome	Yang et al., 2013				https://phytozome.jgi.doe.gov/pz/portal.html#!info?alias=Org_Esalsugineum
Fragaria vesca	Fvesca	1		Phytozome	Shulaev et al., 2011				https://phytozome.jgi.doe.gov/pz/portal.html#!info?alias=Org_Fvesca
Frankeniaceae_Frankenia_laevis	WPYJ	0		https://doi.org/10.5061/dryad.470pd	Yang et al., 2015	1KP	ERR2040145
Frankeniaceae_Frankenia_salina	MJM3209	0		https://doi.org/10.5061/dryad.470pd	Walker et al., 2018		SRR6435314
Gisekiaceae_Gisekia_pharnaceoides	GiphSFB	0		https://doi.org/10.5061/dryad.470pd	Walker et al., 2018		SRR6435315
Glycine max	Gmax_Wm82	1	Wm82.a2.v1	Phytozome	Schmutz et al., 2010				https://phytozome.jgi.doe.gov/pz/portal.html#!info?alias=Org_Gmax
Gossypium raimondii	Graimondii	1	2.1	Phytozome	Paterson et al., 2012				https://phytozome.jgi.doe.gov/pz/portal.html#!info?alias=Org_Graimondii
Kewaceae_Kewa_bowkeriana	KeboSFB	0		https://doi.org/10.5061/dryad.470pd	Walker et al., 2018		SRR6435316
Kewaceae_Kewa_bowkeriana	KeboSFB_bp	0			This study		ERR3285411,ERR3285410,ERR3285409,ERR3285408	ERZ869965
Kewaceae_Kewa_caespitosa	Kewa_caespitosa_FINAL	1			Pucker et al., 2019			GCA_900322205.1
Limeaceae_Limeum_aethiopicum	LimaeSFB	0		https://doi.org/10.5061/dryad.470pd	Wang et al., 2018		SRR7905841
Limeaceae_Limeum_aethiopicum	Limeum_aethiopicum3	1			This study			ERS2294048
Linum usitatissimum	Lusitatissimum	1	1.0	Phytozome	Wang et al., 2012				https://phytozome.jgi.doe.gov/pz/portal.html#!info?alias=Org_Lusitatissimum
Macarthuriaceae_Macarthuria_australis	Macarthuria_australis_FINAL	1			Pucker et al., 2019			GCA_900322265.1
Macarthuriaceae_Macarthuria_australis	MacauSFB	0		https://doi.org/10.5061/dryad.470pd	Walker et al., 2018		SRR6435317
Manihot esculenta	Mesculenta	1	6.1	Phytozome	Bredeson et al., 2016				https://phytozome.jgi.doe.gov/pz/portal.html#!info?alias=Org_Mesculenta
Microteaceae_Microtea_debilis	YNFJ	0		https://doi.org/10.5061/dryad.470pd	Walker et al., 2018	1KP	ERR2040255
Mimulus guttatus	Mguttatus	1	2.0	Phytozome	Hellsten et al., 2013				https://phytozome.jgi.doe.gov/pz/portal.html#!info?alias=Org_Mguttatus
Molluginaceae_Glinus_lotoides_var_virens	GliloSFB	0		https://doi.org/10.5061/dryad.470pd	Wang et al., 2018		SRR7905844
Molluginaceae_Mollugo_cerviana (syn. Hypertelis cerviana)	RNBN	0		https://doi.org/10.5061/dryad.470pd	Yang et al., 2015	1KP	ERR2040235
Molluginaceae_Mollugo_nudicaulis	SCAO	0		https://doi.org/10.5061/dryad.470pd	Yang et al., 2015	1KP	ERR2040237, ERR2040236
Molluginaceae_Mollugo_pentaphylla	HURS	0		https://doi.org/10.5061/dryad.470pd	Yang et al., 2015	1KP	ERR2040238
Molluginaceae_Mollugo_verticillata	NXTS	0		https://doi.org/10.5061/dryad.470pd	Yang et al., 2015	1KP	ERR2040240, ERR2040239
Molluginaceae_Pharnaceum_exiguum	PhaexSFB	0		https://doi.org/10.5061/dryad.470pd	Wang et al., 2018		SRR7905845
Molluginaceae_Pharnaceum_exiguum	Pharnaceum_exiguum_FINAL	1			Pucker et al., 2019			GCA_9003222385.1
Molluginaceae_Suessenguthiella_caespitosa	SuecaSFB	0		https://doi.org/10.5061/dryad.470pd	Wang et al., 2018		SRR7905875
Montiaceae_Calandrinia_grandiflora_or_procumbens	CagrSFB	0		https://doi.org/10.5061/dryad.470pd	Wang et al., 2018		SRR7905874
Montiaceae_Calyptridium_pygmaeum	MJM3165	0		https://doi.org/10.5061/dryad.470pd	Wang et al., 2018		SRR7905871
Montiaceae_Calyptridium_umbellatum	MJM3142	0		https://doi.org/10.5061/dryad.470pd	Wang et al., 2018		SRR7905872
Montiaceae_Cistanthe_grandiflora	CigrSFB	0		https://doi.org/10.5061/dryad.470pd	Wang et al., 2018		SRR7905873
Montiaceae_Claytonia_nevadensis	TRS2027	0		https://doi.org/10.5061/dryad.470pd	Yang et al., 2018		SRR6787487
Montiaceae_Claytonia_virginica	MJM1156	0		https://doi.org/10.5061/dryad.470pd	Yang et al., 2018		SRR6787514
Montiaceae_Lewisia_nevadensis	MJM3168	0		https://doi.org/10.5061/dryad.470pd	Yang et al., 2018		SRR7905869
Montiaceae_Montia_chamissoi	MJM3167	0		https://doi.org/10.5061/dryad.470pd	Yang et al., 2018		SRR7905857
Montiaceae_Phemeranthus_parviflorus	MJM2214	0		https://doi.org/10.5061/dryad.470pd	Yang et al., 2018		SRR6787508
Musa acuminata	Macuminata	1	2.0	https://banana-genome-hub.southgreen.fr/organism/Musa/acuminata	Martin et al., 2016				https://banana-genome-hub.southgreen.fr/organism/Musa/acuminata
Nepenthaceae_Nepenthes_alata	NepSFB	0		https://doi.org/10.5061/dryad.470pd	Walker et al., 2017		SRR4450410, SRR4450412, SRR4450413
Nepenthaceae_Nepenthes_ampullaria	Neam	0		https://doi.org/10.5061/dryad.470pd	Wan Zakaria et al., 2016		SRR2866506, SRR2866512, SRR2866533
Nepenthaceae_Nepenthes_ventricosa	NepveSFB	0		https://doi.org/10.5061/dryad.470pd	Walker et al., 2018		SRR6435318
Nyctaginaceae_Abronia_bigelovii	MJM2189	0		https://doi.org/10.5061/dryad.470pd	Yang et al., 2018		SRR6787503
Nyctaginaceae_Abronia_carletonii	MJM1751	0		https://doi.org/10.5061/dryad.470pd	Brockington et al., 2015		SRR1979680
Nyctaginaceae_Abronia_fragrans	MJM2992	0		https://doi.org/10.5061/dryad.470pd	Walker et al., 2018		SRR6435319
Nyctaginaceae_Abronia_glabrifolia	MJM3318	0		https://doi.org/10.5061/dryad.470pd	Walker et al., 2018		SRR6435320
Nyctaginaceae_Abronia_latifolia	MJM3204	0		https://doi.org/10.5061/dryad.470pd	Walker et al., 2018		SRR6435321
Nyctaginaceae_Abronia_maritima	MJM3217	0		https://doi.org/10.5061/dryad.470pd	Walker et al., 2018		SRR6435322
Nyctaginaceae_Abronia_umbellata	MJM3203	0		https://doi.org/10.5061/dryad.470pd	Walker et al., 2018		SRR6435323
Nyctaginaceae_Acleisanthes_chenopodioides	MJM2246	0		https://doi.org/10.5061/dryad.470pd	Yang et al., 2018		SRR6787480
Nyctaginaceae_Acleisanthes_lanceolata	MJM1741	0		https://doi.org/10.5061/dryad.470pd	Brockington et al., 2015		SRR1979679
Nyctaginaceae_Acleisanthes_obtusa	MJM1697	0		https://doi.org/10.5061/dryad.470pd	Brockington et al., 2015		SRR1979678
Nyctaginaceae_Acleisanthes_purpusiana = Acleisanthes acatitensis	MJM2505	0		https://doi.org/10.5061/dryad.470pd	Walker et al., 2018		SRR6435324
Nyctaginaceae_Allionia_incarnata	EGOS	0		https://doi.org/10.5061/dryad.470pd	Yang et al., 2015	1KP	ERR2040244
Nyctaginaceae_Anulocaulis_annulatus	MJM3237a	0		https://doi.org/10.5061/dryad.470pd	Walker et al., 2018		SRR6435325
Nyctaginaceae_Anulocaulis_eriosolenus	MJM2362	0		https://doi.org/10.5061/dryad.470pd	Yang et al., 2018		SRR6787488
Nyctaginaceae_Anulocaulis_leiosolenus	MJM1070	0		https://doi.org/10.5061/dryad.470pd	Yang et al., 2015		SRR1593521
Nyctaginaceae_Boerhavia_burbidgeana	VJPU	0		https://doi.org/10.5061/dryad.470pd	Yang et al., 2015	1KP	ERR2040248, ERR2040247
Nyctaginaceae_Boerhavia_ciliata	MJM2760	0		https://doi.org/10.5061/dryad.470pd	Walker et al., 2018		SRR6435326
Nyctaginaceae_Boerhavia_coccinea_SRA	Boco	0		https://doi.org/10.5061/dryad.470pd	Christin et al., 2015		SRR1698115, SRR1698114
Nyctaginaceae_Boerhavia_purpurascens	MJM2201	0		https://doi.org/10.5061/dryad.470pd	Yang et al., 2018		SRR6787486
Nyctaginaceae_Boerhavia_torreyana	MJM2202	0		https://doi.org/10.5061/dryad.470pd	Yang et al., 2018		SRR6787485
Nyctaginaceae_Bougainvillea_spectabilis	JAFJ	0		https://doi.org/10.5061/dryad.470pd	Yang et al., 2015	1KP	ERR2040242
Nyctaginaceae_Bougainvillea_stipitata	SFB32	0		https://doi.org/10.5061/dryad.470pd	Yang et al., 2015		SRR1594527
Nyctaginaceae_Colignonia_ovalifolia	ColovSFB	0		https://doi.org/10.5061/dryad.470pd	Walker et al., 2018		SRR6435327
Nyctaginaceae_Commicarpus_scandens	MJM2678	0		https://doi.org/10.5061/dryad.470pd	Walker et al., 2018		SRR6435328
Nyctaginaceae_Cyphomeris_gypsophiloides	MJM1714	0		https://doi.org/10.5061/dryad.470pd	Brockington et al., 2015		SRR1979687
Nyctaginaceae_Guapira_obtusata	SFB27	0		https://doi.org/10.5061/dryad.470pd	Yang et al., 2015		SRR1594257
Nyctaginaceae_Mirabilis_jalapa_SRA	Mija	0		https://doi.org/10.5061/dryad.470pd	Walker et al., 2018		ERR324436
Nyctaginaceae_Mirabilis_multiflora	MJM1771	0		https://doi.org/10.5061/dryad.470pd	Brockington et al., 2015		SRR1979681
Nyctaginaceae_Mirabilis_pringlei	MJM2725	0		https://doi.org/10.5061/dryad.470pd	Walker et al., 2018		SRR6435329
Nyctaginaceae_Neea_psychotrioides	MJM2675	0		https://doi.org/10.5061/dryad.470pd	Walker et al., 2018		SRR6435330
Nyctaginaceae_Nyctaginia_capitata	MJM2585	0		https://doi.org/10.5061/dryad.470pd	Yang et al., 2018		SRR6787479
Nyctaginaceae_Okenia_hypogea	MJM2673	0		https://doi.org/10.5061/dryad.470pd	Walker et al., 2018		SRR6435331
Nyctaginaceae_Pisonia_aculeata	SFB28	0		https://doi.org/10.5061/dryad.470pd	Yang et al., 2015		SRR1594351
Nyctaginaceae_Pisonia_umbellifera	SFB29	0		https://doi.org/10.5061/dryad.470pd	Brockington et al., 2015		SRR1979682
Nyctaginaceae_Salpianthus_purpurascens	MJM2724	0		https://doi.org/10.5061/dryad.470pd	Walker et al., 2018		SRR6435332
Nyctaginaceae_Tripterocalyx_carneus	MJM3027	0		https://doi.org/10.5061/dryad.470pd	Walker et al., 2018		SRR6435333
Nyctaginaceae_Tripterocalyx_crux_maltae	MJM3267	0		https://doi.org/10.5061/dryad.470pd	Yang et al., 2018		SRR6787483
Oryza sativa	Osativa	1	7.0	Phytozome	Ouyang et al., 2007				https://phytozome.jgi.doe.gov/pz/portal.html#!info?alias=Org_Osativa
Panicum hallii	Phallii	1	3.1	Phytozome	Panicum hallii v3.1, DOE-JGI, http://phytozome.jgi.doe.gov/	These sequence data were produced by the US Department of Energy Joint Genome Institute			https://phytozome.jgi.doe.gov/pz/portal.html#!info?alias=Org_Phallii_er
Panicum virgatum	Pvirgatum	1	4.1	Phytozome	Panicum virgatum v1.0, DOE-JGI, http://phytozome.jgi.doe.gov/	These sequence data were produced by the US Department of Energy Joint Genome Institute			https://phytozome.jgi.doe.gov/pz/portal.html#!info?alias=Org_Pvirgatum_er
Petiveriaceae_Hilleria_latifolia	SFKQ	0		https://doi.org/10.5061/dryad.470pd	Yang et al., 2015	1KP	ERR2040256
Petiveriaceae_Monococcus_echinophorus	MonechSFB	0		https://doi.org/10.5061/dryad.470pd	Yang et al., 2018
Petiveriaceae_Petiveria_alliacea	AZBL	0		https://doi.org/10.5061/dryad.470pd	Yang et al., 2015	1KP	ERR2040253
Petiveriaceae_Rivina_humilis	MJM1651	0		https://doi.org/10.5061/dryad.470pd	Yang et al., 2015		SRR1594158
Petiveriaceae_Seguieria_aculeata	SFB30	0		https://doi.org/10.5061/dryad.470pd	Yang et al., 2015		SRR1594352
Petiveriaceae_Trichostigma_octandrum	MJM3358	0		https://doi.org/10.5061/dryad.470pd	Walker et al., 2018		SRR6435334
Physenaceae_Physena_madagascariensis	RUUB	0		https://doi.org/10.5061/dryad.470pd	Yang et al., 2015	1KP	ERR2040251
Phytolaccaceae_Anisomeria_littoralis	AniSFB	0		https://doi.org/10.5061/dryad.470pd	Yang et al., 2018		SRR6787505
Phytolaccaceae_Ercilla_volubilis	MJM1649	0		https://doi.org/10.5061/dryad.470pd	Brockington et al., 2015		SRR1979676
Phytolaccaceae_Phytolacca_americana	BKQU	0		https://doi.org/10.5061/dryad.470pd	Yang et al., 2015	1KP	ERR2040252
Phytolaccaceae_Phytolacca_bogotensis	MRKX	0		https://doi.org/10.5061/dryad.470pd	Yang et al., 2015	1KP	ERR2040254
Phytolaccaceae_Phytolacca_dioica	SFB31	0		https://doi.org/10.5061/dryad.470pd	Brockington et al., 2015		SRR1979683
Plumbaginaceae_Acantholimon_lycopopodioides	AcalySFB	0		https://doi.org/10.5061/dryad.470pd	Walker et al., 2018		SRR6435335
Plumbaginaceae_Aegialitis_annulata	AeganSFB	0		https://doi.org/10.5061/dryad.470pd	Walker et al., 2018		SRR6435336
Plumbaginaceae_Limonium_californicum	MJM3210	0		https://doi.org/10.5061/dryad.470pd	Walker et al., 2018		SRR6435337
Plumbaginaceae_Plumbago_auriculata	MJM3360	0		https://doi.org/10.5061/dryad.470pd	Walker et al., 2017		SRR4450415
Polygonaceae_Antigonon_leptopus	MJM1811	0		https://doi.org/10.5061/dryad.470pd	Brockington et al., 2015		SRR1979689
Polygonaceae_Bistorta_bistortoides	MJM3333	0		https://doi.org/10.5061/dryad.470pd	Walker et al., 2018		SRR6435338
Polygonaceae_Chorizanthe_angustifolia	MJM3201	0		https://doi.org/10.5061/dryad.470pd	Walker et al., 2018		SRR6435339
Polygonaceae_Coccoloba_uvifera	MJM2665	0		https://doi.org/10.5061/dryad.470pd	Walker et al., 2018		SRR6435340
Polygonaceae_Dedeckera_eurekensis	MJM3138	0		https://doi.org/10.5061/dryad.470pd	Walker et al., 2018		SRR6435341
Polygonaceae_Emex_spinosa = Reynoutria japonica	EmexSFB	0		https://doi.org/10.5061/dryad.470pd	Walker et al., 2018		SRR6435342
Polygonaceae_Eriogonum_arcuatum	MJM2215	0		https://doi.org/10.5061/dryad.470pd	Walker et al., 2018		SRR6435289
Polygonaceae_Eriogonum_callistum	MJM3179	0		https://doi.org/10.5061/dryad.470pd	Walker et al., 2018		SRR6435344
Polygonaceae_Eriogonum_deflexum	LCM5367	0		https://doi.org/10.5061/dryad.470pd	Walker et al., 2018		SRR6435345
Polygonaceae_Eriogonum_inflatum_ssp_inflatum	MJM3227	0		https://doi.org/10.5061/dryad.470pd	Walker et al., 2018		SRR6435346
Polygonaceae_Eriogonum_longifolium_or_texanum	MJM2918	0		https://doi.org/10.5061/dryad.470pd	Walker et al., 2018		SRR6435347
Polygonaceae_Eriogonum_rotundifolium	MJM1769	0		https://doi.org/10.5061/dryad.470pd	Walker et al., 2018		SRR6435348
Polygonaceae_Fagopyrum_esculentum	Faes	0		https://doi.org/10.5061/dryad.470pd	Walker et al., 2018		SRX112838
Polygonaceae_Fagopyrum_tataricum	Fata	0		https://doi.org/10.5061/dryad.470pd	Zhu et al., 2015		SRR1552215
Polygonaceae_Fallopia_convolvulus	FYSJ	0		https://doi.org/10.5061/dryad.470pd	Yang et al., 2015	1KP	ERR2040259
Polygonaceae_Fallopia_sachalinensis	Fasa	0		https://doi.org/10.5061/dryad.470pd	Yamaguchi et al., 2016		DRR036753
Polygonaceae_Muehlenbeckia_platyclada	MJM1170	0		https://doi.org/10.5061/dryad.470pd	Walker et al., 2018		SRR6435349
Polygonaceae_Oxytheca_perfoliata	OxypeSFB	0		https://doi.org/10.5061/dryad.470pd	Walker et al., 2018		SRR6435350
Polygonaceae_Persicaria_minor	Pomi	0		https://doi.org/10.5061/dryad.470pd	Loke et al., 2016		SRR1536192
Polygonaceae_Persicaria_tinctoria	Poti	0		https://doi.org/10.5061/dryad.470pd	Sarangi et al., 2015		SRR1565474
Polygonaceae_Persicaria_virginiana	MJM1162	0		https://doi.org/10.5061/dryad.470pd	Walker et al., 2018		SRR6435351
Polygonaceae_Podopterus_cordifolius	MJM2714	0		https://doi.org/10.5061/dryad.470pd	Walker et al., 2018		SRR6435352
Polygonaceae_Podopterus_mexicanus	MJM2721	0		https://doi.org/10.5061/dryad.470pd	Walker et al., 2018		SRR6435353
Polygonaceae_Polygonum_aviculare	MJM2667	0		https://doi.org/10.5061/dryad.470pd	Walker et al., 2018		SRR6435354
Polygonaceae_Polygonum_dentoceras	MJM3353	0		https://doi.org/10.5061/dryad.470pd	Walker et al., 2018		SRR6435355
Polygonaceae_Pterostegia_drymarioides	PterSFB	0		https://doi.org/10.5061/dryad.470pd	Walker et al., 2018		SRR6435356
Polygonaceae_Reynoutria_japonica	Pocu	0		https://doi.org/10.5061/dryad.470pd	Hao et al., 2012		SRR292345
Polygonaceae_Rheum_nobile	Rhno	0		https://doi.org/10.5061/dryad.470pd	Wang et al., 2014		SRR1449867
Polygonaceae_Rheum_rhabarbarum	Rhrh	0		https://doi.org/10.5061/dryad.470pd	Yang et al., 2018		SRR867377
Polygonaceae_Rumex_acetosa	Ruac	0		https://doi.org/10.5061/dryad.470pd	van Veen et al., 2013		ERR216274, ERR216275
Polygonaceae_Rumex_hastatulus	Ruha	0		https://doi.org/10.5061/dryad.470pd	Hough et al., 2014		SRR1266797
Polygonaceae_Rumex_palustris	Rupa	0		https://doi.org/10.5061/dryad.470pd	van Veen et al., 2013		ERR216276, ERR216277
Polygonaceae_Ruprechtia_coriacea	MJM3364	0		https://doi.org/10.5061/dryad.470pd	Walker et al., 2018		SRR6435357
Polygonaceae_Ruprechtia_salicifolia	RuprSFB	0		https://doi.org/10.5061/dryad.470pd	Walker et al., 2017		SRR4450414
Polygonaceae_Sidotheca_caryophylloides	MJM3164	0		https://doi.org/10.5061/dryad.470pd	Walker et al., 2018		SRR6435358
Polygonaceae_Stenogonum_salsuginosum	MJM3060	0		https://doi.org/10.5061/dryad.470pd	Walker et al., 2018		SRR6435359
Polygonaceae_Triplaris_weigeltiana	MJM2941	0		https://doi.org/10.5061/dryad.470pd	Walker et al., 2018		SRR6435360
Populus trichocarpa	Ptrichocarpa	1	3.1	Phytozome	Tuskan et al., 2006				https://phytozome.jgi.doe.gov/pz/portal.html#!info?alias=Org_Ptrichocarpa_er
Portulacaceae_Portulaca_amilis	LDEL	0		https://doi.org/10.5061/dryad.470pd	Yang et al., 2015	1KP	ERR2040262, ERR2040261
Portulacaceae_Portulaca_cryptopetala	LLQV	0		https://doi.org/10.5061/dryad.470pd	Yang et al., 2015	1KP	ERR2040264, ERR2040263
Portulacaceae_Portulaca_grandiflora	CPLT	0		https://doi.org/10.5061/dryad.470pd	Yang et al., 2015	1KP	ERR2040265
Portulacaceae_Portulaca_molokiniensis	UQCB	0		https://doi.org/10.5061/dryad.470pd	Yang et al., 2015	1KP	ERR2040267
Portulacaceae_Portulaca_oleracea_SRA	Pool	0		https://doi.org/10.5061/dryad.470pd	Christin et al., 2015		SRR1698123, SRR1698125
Portulacaceae_Portulaca_pilosa	IWIS	0		https://doi.org/10.5061/dryad.470pd	Yang et al., 2015	1KP	ERR2040269
Portulacaceae_Portulaca_suffrutescens	GCYL	0		https://doi.org/10.5061/dryad.470pd	Yang et al., 2015	1KP	ERR2040270
Portulacaceae_Portulaca_umbraticola	KDCH	0		https://doi.org/10.5061/dryad.470pd	Yang et al., 2015	1KP	ERR2040271
Prunus persica	Ppersica	1	2.1	Phytozome	International Peach Genome Initiative, 2013				https://phytozome.jgi.doe.gov/pz/portal.html#!info?alias=Org_Ppersica
Ricinus communis	Rcommunis	1	0.1	Phytozome	Chan et al., 2010				https://phytozome.jgi.doe.gov/pz/portal.html#!info?alias=Org_Rcommunis
Salix purpurea	Spurpurea	1	1.0	Phytozome	Salix purpurea v1.0, DOE-JGI, http://phytozome.jgi.doe.go	These sequence data were produced by the US Department of Energy Joint Genome Institute			https://phytozome.jgi.doe.gov/pz/portal.html#!info?alias=Org_Spurpurea
Sarcobataceae_Sarcobatus_vermiculatus_MJM	MJM1773	0		https://doi.org/10.5061/dryad.470pd	Walker et al., 2018		SRR6435361
Setaria viridis	Sviridis	1		Phytozome	Setaria viridis v2.1, DOE-JGI, http://phytozome.jgi.doe.gov/	These sequence data were produced by the US Department of Energy Joint Genome Institute			https://phytozome.jgi.doe.gov/pz/portal.html#!info?alias=Org_Sviridis_er
Simmondsiaceae_Simmondsia_chinensis	CVDF	0		https://doi.org/10.5061/dryad.470pd	Yang et al., 2015	1KP	ERR2040273
Simmondsiaceae_Simmondsia_chinensis	CVDF_bp	0			This study		ERR3285406, ERR3285407	ERZ869966
Simmondsiaceae_Simmondsia_chinensis	Simmondsia_chinensis3	1			This study			ERS3371288
Sorghum bicolor	Sbicolor	1	3.1.1	Phytozome	McCormick et al., 2017				https://phytozome.jgi.doe.gov/pz/portal.html#!info?alias=Org_Sbicolor
Stegnospermataceae_Stegnosperma_halimifolium	DBGStha	0		https://doi.org/10.5061/dryad.470pd	Walker et al., 2018		SRR6435362
Talinaceae_Talinum_fruticosum	Tafr	0		https://doi.org/10.5061/dryad.470pd	Brilhaus et al., 2016		SRR2545595
Talinaceae_Talinum_paniculatum	MJM1789	0		https://doi.org/10.5061/dryad.470pd	Yang et al., 2018		SRR6787484
Talinaceae_Talinum_portulacifolium	Tapo	0		https://doi.org/10.5061/dryad.470pd	Christin et al., 2015		SRR1698110
Tamaricaceae_Reaumuria_soongarica	Reso	0		https://doi.org/10.5061/dryad.470pd	Walker et al., 2018		SRR1232022
Tamaricaceae_Reaumuria_trigyna	Retr	0		https://doi.org/10.5061/dryad.470pd	Dang et al., 2013		SRR350859, SRR364263
Tamaricaceae_Tamarix_hispida	Tama	0		https://doi.org/10.5061/dryad.470pd	Wang et al., 2014		SRR522908, SRR527758, SRR527759, SRR527762, SRR527765, SRR527772, SRR527773, SRR527780
Theobroma cacao	Tcacao	1	1.1	Phytozome	Motamayor et al., 2013				https://phytozome.jgi.doe.gov/pz/portal.html#!info?alias=Org_Tcacao
Trifolium pratense	Tpratense	1	2	Phytozome	De Vega et al., 2015				https://phytozome.jgi.doe.gov/pz/portal.html#!info?alias=Org_Tpratense
Genomes searched for DODA but not included in search set
Aizoaceae_Mesembryanthemum_crystallinum		1			W. C. Yim, unpublished
Cactaceae_Carnegiea_gigantea		1			Copetti et al., 2017
Chenopodiaceae_Beta_vulgaris_sugar_beet_YtiBv		1	1.0		Dohm et al., 2014
Genomes used for synteny comparisons but not included in search set
Chenopodiaceae_Chenopodium_quinoa					Yasui et al., 2016
Note: the general reference for 1KP samples is Matasci et al., 2014. However, the assemblies used here are those from Yang et al., 2015, and not those produced by the 1KP consortium, hence the citation format

## Sheet: Table S5 DODA Sequences
Taxon	Sequence Identifier	Accession (If on GenBank as individual sequence)	Bait	in_ASR
Achatocarpaceae_Achatocarpus_gracilis	8287		0	1
Achatocarpaceae_Achatocarpus_gracilis	77644		0	1
Achatocarpaceae_Phaulothamnus_spinescens	22347	KR376255.1	0	0
Acoerulea = Aquilegia coerulea*	Aqcoe6G010200.1		0	0
Acoerulea = Aquilegia coerulea*	Aqcoe6G010400.1		0	0
Acomosus = Ananas comosus*	Aco003094.1		0	0
Acomosus = Ananas comosus*	Aco004808.1		0	0
Agdestidaceae_Agdestis_clematidea	2489		0	1
Agdestidaceae_Agdestis_clematidea	15017		0	1
Aizoaceae_Conophytum_uviforme	DN3712_c0_g2_i1	MN166931	0	0
Aizoaceae_Conophytum_uviforme	DN6421_c0_g3_i2	MN166932	0	1
Aizoaceae_Conophytum_uviforme	DN8524_c0_g2_i2	MN166933	0	1
Aizoaceae_Cypselea_humifusa	6098	KR376143.1	0	0
Aizoaceae_Cypselea_humifusa	18594	KR376342.1	0	0
Aizoaceae_Delosperma_echinatum	7254	KR376142.1	0	0
Aizoaceae_Delosperma_echinatum	65143	KR376338.1	0	0
Aizoaceae_Drosanthemum_candens	DN21060_c0_g1_i1	MN166934	0	0
Aizoaceae_Fenestrania_aurantiaca = Fenestraria rhopalophylla subsp. aurantiaca	DN19219_c0_g2_i2	MN166935	0	1
Aizoaceae_Fenestrania_aurantiaca = Fenestraria rhopalophylla subsp. aurantiaca	DN5550_c0_g1_i2	MN166936	0	1
Aizoaceae_Glotyphylum_uncatum = Glotiphyllum longum	DN16698_c0_g1_i1	MN166937	0	1
Aizoaceae_Glotyphylum_uncatum = Glotiphyllum longum	DN5796_c0_g1_i1	MN166938	0	0
Aizoaceae_Hallianthus_sp	DN95288_c0_g1_i1	MN166939	0	0
Aizoaceae_Juttandinteria_kovismontana = Juttadinteria simpsonii	DN1027_c0_g1_i1	MN166940	0	0
Aizoaceae_Juttandinteria_kovismontana = Juttadinteria simpsonii	DN11058_c0_g1_i3	MN166941	0	0
Aizoaceae_Juttandinteria_kovismontana = Juttadinteria simpsonii	DN23254_c0_g1_i1	MN166942	0	1
Aizoaceae_Mesembryanthemum_crystallinum	Mecry_03G080920.1		1	0
Aizoaceae_Mesembryanthemum_crystallinum	Mecry_03G080950.1		1	1
Aizoaceae_Mesembryanthemum_crystallinum	Mecry_08G227430.1		1	1
Aizoaceae_Mesembryanthemum_magnipunctatus = Pleiospilos compactus subsp. canus	DN6839_c0_g1_i1	MN166943	0	0
Aizoaceae_Mesembryanthemum_magnipunctatus = Pleiospilos compactus subsp. canus	DN70878_c0_g1_i1	MN166944	0	0
Aizoaceae_Rhombophyllum_nelii	DN5383_c0_g2_i1	MN166945	0	0
Aizoaceae_Sesuvium_portulacastrum	24229	KR376341.1	0	1
Aizoaceae_Sesuvium_verrucosum	8206	KR376144.1	0	0
Aizoaceae_Sesuvium_verrucosum	12583	KR376339.1	0	0
Aizoaceae_Sesuvium_verrucosum	71221	KR376340.1	0	1
Aizoaceae_Stoebaria_utilis	DN11938_c0_g1_i1	MN166946	0	0
Aizoaceae_Stoebaria_utilis	DN14883_c0_g1_i1	MN166947	0	0
Aizoaceae_Stoebaria_utilis	DN5241_c0_g1_i1	MN166948	0	0
Aizoaceae_Trianthema_portulacastrum_SRA	26095		0	1
Aizoaceae_Trianthema_portulacastrum_SRA	32936		0	0
Aizoaceae_Trianthema_portulacastrum_SRA	42924		0	0
Aizoaceae_Trichodiadema_cf_Marlothii = Trichodiadema marlothii	DN16521_c0_g1_i1	MN166949	0	0
Aizoaceae_Trichodiadema_pomeridianum	DN24537_c0_g1_i1	MN166950	0	0
Aizoaceae_Trichodiadema_pomeridianum	DN27382_c0_g1_i2	MN166951	0	0
Aizoaceae_Zaleya_pentandra	10890	KR376343.1	0	0
Alyrata = Arabidopsis lyrata*	AL7G40620.t1		0	0
Amaranthaceae_Aerva_lanata	13704	KR376271.1	0	0
Amaranthaceae_Aerva_persica	128426	KR376204.1	0	0
Amaranthaceae_Aerva_persica	129179	KR376270.1	0	0
Amaranthaceae_Alternanthera_brasiliana	4150	KR376269.1	0	0
Amaranthaceae_Alternanthera_brasiliana	33541	KR376265.1	0	0
Amaranthaceae_Alternanthera_brasiliana	35845	KR376283.1	0	0
Amaranthaceae_Alternanthera_caracasana	31786	KR376280.1	0	0
Amaranthaceae_Alternanthera_caracasana	38994	KR376263.1	0	0
Amaranthaceae_Alternanthera_philoxeroides	59746		0	0
Amaranthaceae_Alternanthera_philoxeroides	86014		0	1
Amaranthaceae_Alternanthera_philoxeroides	86019		0	1
Amaranthaceae_Alternanthera_sessilis	6801	KR376206.1	0	0
Amaranthaceae_Alternanthera_sessilis	84709	KR376268.1	0	0
Amaranthaceae_Alternanthera_tenella	16047	KR376205.1	0	0
Amaranthaceae_Alternanthera_tenella	20311	KR376266.1	0	0
Amaranthaceae_Amaranthus_cruentus	81021	KR376203.1	0	0
Amaranthaceae_Amaranthus_cruentus	KM592963.1_cds_AJD87538.1_1	KM592963.1	1	1
Amaranthaceae_Amaranthus_cruentus	KM592964.1_cds_AJD87539.1_1	KM592964.1	1	0
Amaranthaceae_Amaranthus_hypochondriacus	AH023177-RA		0	0
Amaranthaceae_Amaranthus_hypochondriacus	HQ889614.1_cds_ADZ48644.1_1	HQ889614.1	1	1
Amaranthaceae_Amaranthus_hypochondriacus	KJ136016.1_cds_AHV78224.1_1	KJ136016.1	1	0
Amaranthaceae_Amaranthus_retroflexus	805	KR376274.1	0	0
Amaranthaceae_Amaranthus_tricolor	18737		0	1
Amaranthaceae_Amaranthus_tricolor	KP165399.1_cds_AJW81119.1_1	KP165399.1	1	1
Amaranthaceae_Blutaparon_vermiculare	3331	KR376279.1	0	0
Amaranthaceae_Blutaparon_vermiculare	12635	KR376282.1	0	0
Amaranthaceae_Blutaparon_vermiculare	59577	KR376209.1	0	0
Amaranthaceae_Froelichia_latifolia	17740	KR376272.1	0	0
Amaranthaceae_Froelichia_latifolia	25043	KR376262.1	0	1
Amaranthaceae_Froelichia_latifolia	26247	KR376281.1	0	1
Amaranthaceae_Gossypianthus_lanuginosus	8010		0	0
Amaranthaceae_Gossypianthus_lanuginosus	16893		0	1
Amaranthaceae_Gossypianthus_lanuginosus	40105		0	1
Amaranthaceae_Guilleminea_densa_var_aggregata	15913		0	1
Amaranthaceae_Guilleminea_densa_var_aggregata	71450		0	0
Amaranthaceae_Guilleminea_densa_var_aggregata	71453		0	0
Amaranthaceae_Guilleminea_densa_var_aggregata	89628		0	0
Amaranthaceae_Iresine_arbuscula	5607		0	0
Amaranthaceae_Iresine_arbuscula	42789		0	1
Amaranthaceae_Iresine_rhizomatosa	38768		0	1
Amaranthaceae_Nelsia_quadrangula	11166		0	0
Amaranthaceae_Nelsia_quadrangula	44211		0	0
Amaranthaceae_Nelsia_quadrangula	44212		0	0
Amaranthaceae_Nelsia_quadrangula	44223		0	1
Amaranthaceae_Nelsia_quadrangula	55789		0	1
Amaranthaceae_Nitrophila_occidentalis	15180		0	0
Amaranthaceae_Nitrophila_occidentalis	76203		0	0
Amaranthaceae_Nitrophila_occidentalis	98043		0	0
Amaranthaceae_Polycnemum_majus	2542		0	0
Amaranthaceae_Polycnemum_majus	4766		0	1
Amaranthaceae_Polycnemum_majus	80231		0	0
Amaranthaceae_Ptilotus_exaltatus_hyb	KF747354.1_cds_AIS23505.1_1	KF747354.1	1	0
Amaranthaceae_Tidestromia_lanuginosa	4485		0	1
Amaranthaceae_Tidestromia_lanuginosa	31210		0	0
Amaranthaceae_Tidestromia_lanuginosa	35931		0	1
Amaranthaceae_Tidestromia_lanuginosa	35934		0	1
Amaranthaceae_Tidestromia_lanuginosa	37237		0	1
Anacampserotaceae_Anacampseros_filamentosa	14001		0	0
Anacampserotaceae_Anacampseros_filamentosa	32996		0	0
Anacampserotaceae_Grahamia_kurtzii	10121		0	0
Anacampserotaceae_Grahamia_kurtzii	33409		0	0
Anacampserotaceae_Grahamia_kurtzii	63330		0	1
Anacampserotaceae_Talinopsis_frutescens	62		0	1
Anacampserotaceae_Talinopsis_frutescens	1849		0	1
Anacampserotaceae_Talinopsis_frutescens	35327		0	0
Anacampserotaceae_Talinopsis_frutescens	46082		0	0
Ancistrocladaceae_Ancistrocladus_robertsonianum	15866		0	0
Athaliana = Arabidopsis thaliana*	NM_117597.5_cds_NP_567456.1_1	NM_117597.5	1	0
Atrichopoda = Amborella trichopoda*	evm_27.model.AmTr_v1.0_scaffold00071.156		0	0
Basellaceae_Anredera_cordifolia	1277		0	0
Basellaceae_Anredera_cordifolia	7613		0	1
Basellaceae_Anredera_cordifolia	14897		0	0
Basellaceae_Anredera_cordifolia	54197		0	1
Basellaceae_Basella_alba	23542	KR376189.1	0	0
Basellaceae_Basella_alba	24974	KR376238.1	0	1
Basellaceae_Basella_alba	KR376287.1_cds_AKI33740.1_1	KR376287.1	1	0
Bdistachyon = Brachypodium distachyon*	Bradi2g56786.1		0	0
Bstricta = Boechera stricta*	Bostr.0597s0143.1		0	0
Cactaceae_Ariocarpus_retusus	1063		0	1
Cactaceae_Ariocarpus_retusus	79378		0	1
Cactaceae_Ariocarpus_retusus	88122		0	0
Cactaceae_Astrophytum_asterias	10417		0	1
Cactaceae_Astrophytum_asterias	47011		0	0
Cactaceae_Astrophytum_asterias	58327		0	0
Cactaceae_Astrophytum_myriostigma	9705		0	0
Cactaceae_Astrophytum_myriostigma	61758		0	1
Cactaceae_Carnegiea_gigantea	Cgig1_02616_CgDODAa		1	1
Cactaceae_Carnegiea_gigantea	Cgig1_02616_CgDODAb		1	0
Cactaceae_Carnegiea_gigantea	Cgig1_18485_CgDODAa1		1	1
Cactaceae_Cereus_yunkeri	10025		0	0
Cactaceae_Cereus_yunkeri	29638		0	0
Cactaceae_Cereus_yunkeri	40879		0	0
Cactaceae_Copiapoa_desertorum	6538		0	0
Cactaceae_Copiapoa_desertorum	39727		0	0
Cactaceae_Copiapoa_desertorum	39728		0	0
Cactaceae_Coryphantha_maiztablensis	9074		0	0
Cactaceae_Coryphantha_maiztablensis	14139		0	1
Cactaceae_Coryphantha_maiztablensis	45803		0	0
Cactaceae_Echinocereus_pectinatus	4413		0	0
Cactaceae_Echinocereus_pectinatus	22433		0	0
Cactaceae_Echinopsis_aurea	57133		0	0
Cactaceae_Echinopsis_aurea	71662		0	1
Cactaceae_Echinopsis_aurea	86484		0	1
Cactaceae_Eriosyce_wageneckii	6965		0	0
Cactaceae_Eriosyce_wageneckii	40600		0	0
Cactaceae_Eriosyce_wageneckii	45808		0	1
Cactaceae_Ferocactus_latispinus	11641		0	0
Cactaceae_Ferocactus_latispinus	28292		0	0
Cactaceae_Ferocactus_latispinus	93070		0	1
Cactaceae_Grusonia_bradtiana	31754		0	0
Cactaceae_Grusonia_bradtiana	43949		0	1
Cactaceae_Grusonia_bradtiana	93417		0	0
Cactaceae_Gymnocalycium_mihanovichii	4025		0	1
Cactaceae_Gymnocalycium_mihanovichii	60357		0	0
Cactaceae_Gymnocalycium_mihanovichii	85418		0	0
Cactaceae_Hylocereus_lemairei=polyrhizus	5683		0	0
Cactaceae_Hylocereus_lemairei=polyrhizus	12449		0	0
Cactaceae_Hylocereus_lemairei=polyrhizus	15461		0	1
Cactaceae_Leuenbergeria_bleo	24123		0	1
Cactaceae_Leuenbergeria_bleo	64360		0	0
Cactaceae_Leuenbergeria_bleo	65637		0	0
Cactaceae_Leuenbergeria_guamacho	5395		0	0
Cactaceae_Leuenbergeria_guamacho	40099		0	0
Cactaceae_Leuenbergeria_guamacho	58733		0	0
Cactaceae_Leuenbergeria_lychnidiflora	27067		0	1
Cactaceae_Leuenbergeria_lychnidiflora	32165		0	0
Cactaceae_Lophocereus_schottii	01053643.1.g24146.t1		0	1
Cactaceae_Lophocereus_schottii	01147859.1.g93430.t1		0	0
Cactaceae_Lophophora_williamsii	5479	KR376285.1	0	0
Cactaceae_Lophophora_williamsii	99646	KR376186.1	0	0
Cactaceae_Maihuenia_poeppigii	8104		0	0
Cactaceae_Maihueniopsis_conoidea	9244		0	0
Cactaceae_Maihueniopsis_conoidea	9246		0	1
Cactaceae_Maihueniopsis_conoidea	13249		0	0
Cactaceae_Matucana_aurantiaca	16480		0	0
Cactaceae_Matucana_aurantiaca	40804		0	0
Cactaceae_Matucana_aurantiaca	46823		0	1
Cactaceae_Nopalea_cochenillifera=Opuntia_cochenillifera	3487		0	0
Cactaceae_Nopalea_cochenillifera=Opuntia_cochenillifera	35039		0	0
Cactaceae_Opuntia_arenaria	39810		0	0
Cactaceae_Opuntia_arenaria	90271		0	1
Cactaceae_Opuntia_arenaria	90870		0	0
Cactaceae_Opuntia_bravoana	23034		0	0
Cactaceae_Opuntia_bravoana	58188		0	0
Cactaceae_Opuntia_bravoana	63451		0	0
Cactaceae_Opuntia_streptacantha	8805		0	0
Cactaceae_Opuntia_streptacantha	12200		0	0
Cactaceae_Opuntia_streptacantha	30166		0	0
Cactaceae_Pachycereus_gatesii	35573		0	0
Cactaceae_Pachycereus_gatesii	47798		0	1
Cactaceae_Pachycereus_gatesii	65863		0	0
Cactaceae_Pachycereus_pringlei	01138969.1.g64069.t1		0	0
Cactaceae_Peniocereus_cuixmalensis	1204		0	0
Cactaceae_Peniocereus_cuixmalensis	27376		0	0
Cactaceae_Peniocereus_cuixmalensis	40793		0	0
Cactaceae_Pereskia_aculeata	2011	KR376187.1	0	0
Cactaceae_Pereskia_aculeata	c4037_g1_i1_2_565_plus	KR376284.1	0	0
Cactaceae_Pereskia_grandifolia	19396		0	1
Cactaceae_Pereskia_grandifolia	37241		0	0
Cactaceae_Pereskia_grandifolia	37243		0	0
Cactaceae_Pereskia_humboldtii	01027631.1.g11675.t1		0	0
Cactaceae_Pereskia_humboldtii	01062438.1.g33281.t1		0	0
Cactaceae_Pereskia_humboldtii	01076230.1.g41080.t1		0	0
Cactaceae_Pterocactus_tuberosus	30072		0	0
Cactaceae_Pterocactus_tuberosus	67194		0	1
Cactaceae_Pterocactus_tuberosus	73720		0	0
Cactaceae_Puna_bonnieae	31991		0	0
Cactaceae_Puna_bonnieae	41816		0	1
Cactaceae_Puna_bonnieae	78434		0	1
Cactaceae_Rhipsalis_baccifera_subsp_baccifera	39769		0	1
Cactaceae_Rhipsalis_baccifera_subsp_baccifera	64009		0	1
Cactaceae_Rhipsalis_baccifera_subsp_baccifera	74593		0	0
Cactaceae_Salmiopuntia_salmiana	20788		0	0
Cactaceae_Salmiopuntia_salmiana	54166		0	1
Cactaceae_Salmiopuntia_salmiana	54171		0	0
Cactaceae_Stenocereus_thurberi	01102990.1.g67543.t1		0	0
Cactaceae_Stetsonia_coryne	2176		0	0
Cactaceae_Stetsonia_coryne	29106		0	1
Cactaceae_Stetsonia_coryne	38827		0	1
Cactaceae_Tacinga_lilae	22876		0	1
Cactaceae_Tacinga_lilae	75695		0	0
Cactaceae_Tacinga_lilae	80758		0	0
Cactaceae_Tephrocactus_articulatus	45841		0	0
Cactaceae_Tephrocactus_articulatus	83622		0	1
Cactaceae_Tephrocactus_articulatus	87384		0	0
Cactaceae_Tunilla_corrugata	8857		0	0
Cactaceae_Tunilla_corrugata	70947		0	0
Caryophyllaceae_Arenaria_procera	2185		0	0
Caryophyllaceae_Arenaria_serpyllifolia	39076		0	0
Caryophyllaceae_Cardionema_ramosissimum	8239		0	0
Caryophyllaceae_Cardionema_ramosissimum	DODAa		1	1
Caryophyllaceae_Cerastium_alpinum_var_lanatum	41676		0	0
Caryophyllaceae_Cerastium_alpinum_var_lanatum	41677		0	0
Caryophyllaceae_Cerastium_alpinum_var_lanatum	41678		0	0
Caryophyllaceae_Cerastium_alpinum_var_lanatum	41679		0	0
Caryophyllaceae_Cerastium_arvense	29092	KR376221.1	0	0
Caryophyllaceae_Cerastium_fontanum_subsp_vulgare	127917		0	0
Caryophyllaceae_Cerastium_fontanum_subsp_vulgare	127926		0	0
Caryophyllaceae_Cerastium_fontanum_subsp_vulgare	127928		0	0
Caryophyllaceae_Colobanthus_quitensis	48526		0	0
Caryophyllaceae_Corrigiola_litoralis	26364		0	0
Caryophyllaceae_Corrigiola_litoralis	47978		0	0
Caryophyllaceae_Corrigiola_litoralis	DODAa		1	0
Caryophyllaceae_Dianthus_caryophyllus	29848_1		0	0
Caryophyllaceae_Dianthus_superbus	JL390264.1		1	0
Caryophyllaceae_Drymaria_cordata	34760	KR376218.1	0	0
Caryophyllaceae_Drymaria_subumbellata	439		0	0
Caryophyllaceae_Eremogone_hookeri_subsp_desertorum	24385		0	0
Caryophyllaceae_Gypsophila_repens	16833		0	0
Caryophyllaceae_Herniaria_glabra	53765		0	0
Caryophyllaceae_Herniaria_latifolia	69001		0	0
Caryophyllaceae_Honckenya_peploides	6013		0	0
Caryophyllaceae_Illecebrum_verticillatum	22433		0	0
Caryophyllaceae_Lepyrodiclis_stellarioides	4836		0	0
Caryophyllaceae_Paronychia_drummondii	61775		0	0
Caryophyllaceae_Paronychia_drummondii	61778		0	0
Caryophyllaceae_Paronychia_fastigiata	47584		0	0
Caryophyllaceae_Paronychia_jamesii	87181		0	0
Caryophyllaceae_Paronychia_jamesii	104138		0	0
Caryophyllaceae_Pollichia_campestris	DODAa		1	0
Caryophyllaceae_Polycarpaea_repens	78622	KR376219.1	0	0
Caryophyllaceae_Polycarpon_tetraphyllum	79315		0	0
Caryophyllaceae_Polycarpon_tetraphyllum	DODAa		1	1
Caryophyllaceae_Pseudostellaria_heterophylla	57563		0	0
Caryophyllaceae_Saponaria_officinalis	9546	KR376224.1	0	0
Caryophyllaceae_Schiedea_globosa	65869		0	0
Caryophyllaceae_Schiedea_membranacea	7361	KR376222.1	0	0
Caryophyllaceae_Scleranthus_polycarpos	60131		0	0
Caryophyllaceae_Silene_acaulis_subsp_acaulescens	1943		0	0
Caryophyllaceae_Silene_conica	16639		0	0
Caryophyllaceae_Silene_latifolia_SRA	33249		0	0
Caryophyllaceae_Silene_noctiflora	22463		0	0
Caryophyllaceae_Silene_paradoxa	13996		0	0
Caryophyllaceae_Silene_vulgaris_ALN	5877		0	0
Caryophyllaceae_Spergularia_marina	25124		0	0
Caryophyllaceae_Spergularia_marina	DODAa		1	1
Caryophyllaceae_Spergularia_media	66574	KR376223.1	0	0
Caryophyllaceae_Telephium_imperati	1680		0	0
Caryophyllaceae_Telephium_imperati	DODAa		1	1
Caryophyllaceae_Velezia_rigida	7969		0	0
Cclementina = Citrus clementina*	Ciclev10026119m		0	0
Cclementina = Citrus clementina*	Ciclev10026292m		0	0
Cclementina = Citrus clementina*	Ciclev10027116m		0	0
Cgrandiflora = Capsella grandiflora*	Cagra.1850s0018.1		0	0
Chenopodiaceae_Agriophyllum_squarrosum	31873		0	0
Chenopodiaceae_Agriophyllum_squarrosum	33278		0	1
Chenopodiaceae_Anabasis_articulata	19647		0	0
Chenopodiaceae_Anabasis_articulata	53850		0	1
Chenopodiaceae_Arthrocnemum_macrostachyum	4885		0	0
Chenopodiaceae_Arthrocnemum_macrostachyum	22490		0	0
Chenopodiaceae_Arthrocnemum_macrostachyum	57682		0	1
Chenopodiaceae_Atriplex_hortensis	3807	KR376210.1	0	0
Chenopodiaceae_Atriplex_hortensis	3964	KR376214.1	0	0
Chenopodiaceae_Atriplex_hortensis	62354	KR376258.1	0	1
Chenopodiaceae_Atriplex_prostrata	49894	KR376213.1	0	0
Chenopodiaceae_Atriplex_prostrata	53380	KR376257.1	0	0
Chenopodiaceae_Atriplex_rosea	11989	KR376215.1	0	0
Chenopodiaceae_Atriplex_rosea	62883	KR376211.1	0	0
Chenopodiaceae_Atriplex_sp	21625		0	1
Chenopodiaceae_Atriplex_sp	50509		0	0
Chenopodiaceae_Atriplex_sp	68633		0	0
Chenopodiaceae_Bassia_scoparia	10103	KR376216.1	0	0
Chenopodiaceae_Bassia_scoparia	41016	KR376256.1	0	0
Chenopodiaceae_Beta_maritima	59009	KR376261.1	0	0
Chenopodiaceae_Beta_vulgaris	HQ656022.1_cds_AET43288.1_1	HQ656022.1	1	1
Chenopodiaceae_Beta_vulgaris	HQ656027.1_cds_AET43293.1_1	HQ656027.1	1	1
Chenopodiaceae_Beta_vulgaris	KMT13945.1		0	0
Chenopodiaceae_Beta_vulgaris	XM_010675993.2_cds_XP_010674295.1_1	XM_010675993.2	1	1
Chenopodiaceae_Beta_vulgaris	XM_010675996.2_cds_XP_010674298.1_1	XM_010675996.2	1	1
Chenopodiaceae_Beta_vulgaris	XM_010676009.2_cds_XP_010674311.1_1	XM_010676009.2	1	1
Chenopodiaceae_Bienertia_sinuspersici	28858		0	0
Chenopodiaceae_Caroxylon_vermiculatum	73089		0	1
Chenopodiaceae_Caroxylon_vermiculatum	87166		0	1
Chenopodiaceae_Caroxylon_vermiculatum	129656		0	0
Chenopodiaceae_Chenopodiastrum_murale	42339		0	0
Chenopodiaceae_Chenopodiastrum_murale	42340		0	0
Chenopodiaceae_Chenopodiastrum_murale	51976		0	1
Chenopodiaceae_Chenopodium_giganteum=Chenopodium_amaranticolor	12623		0	0
Chenopodiaceae_Chenopodium_giganteum=Chenopodium_amaranticolor	14731		0	1
Chenopodiaceae_Chenopodium_quinoa	AUR62000600-RA		0	0
Chenopodiaceae_Chenopodium_quinoa	AUR62000602-RA		0	0
Chenopodiaceae_Chenopodium_quinoa	AUR62000603-RA		0	0
Chenopodiaceae_Chenopodium_quinoa	AUR62006948-RA		0	0
Chenopodiaceae_Chenopodium_quinoa	AUR62006956-RA		0	1
Chenopodiaceae_Chenopodium_quinoa	AUR62012347-RA		0	0
Chenopodiaceae_Chenopodium_quinoa	AUR62022991-RA		0	1
Chenopodiaceae_Chenopodium_quinoa	KM592965.1_cds_AJD87540.1_1	KM592965.1	1	0
Chenopodiaceae_Chenopodium_quinoa	XM_021876909.1_cds_XP_021732601.1_1	XM_021876909.1	1	1
Chenopodiaceae_Corispermum_hyssopifolium	35644		0	0
Chenopodiaceae_Eokochia_saxicola	31013		0	0
Chenopodiaceae_Eokochia_saxicola	53502		0	1
Chenopodiaceae_Eokochia_saxicola	70762		0	1
Chenopodiaceae_Extriplex_californica	9479		0	1
Chenopodiaceae_Extriplex_californica	28742		0	1
Chenopodiaceae_Extriplex_californica	37379		0	0
Chenopodiaceae_Extriplex_californica	37380		0	0
Chenopodiaceae_Grayia_spinosa	5214		0	0
Chenopodiaceae_Grayia_spinosa	10399		0	0
Chenopodiaceae_Grayia_spinosa	13972		0	0
Chenopodiaceae_Halogeton_glomeratus	13825		0	0
Chenopodiaceae_Haloxylon_ammodendron	38175		0	1
Chenopodiaceae_Haloxylon_ammodendron	77005		0	0
Chenopodiaceae_Kali_collina	14977		0	0
Chenopodiaceae_Kali_collina	22827		0	0
Chenopodiaceae_Kali_collina	24381		0	1
Chenopodiaceae_Kalidium_cuspidatum	23308		0	1
Chenopodiaceae_Kalidium_cuspidatum	45678		0	0
Chenopodiaceae_Kalidium_cuspidatum	60298		0	0
Chenopodiaceae_Krascheninnikovia_lanata	31750		0	0
Chenopodiaceae_Krascheninnikovia_lanata	31913		0	1
Chenopodiaceae_Krascheninnikovia_lanata	42646		0	1
Chenopodiaceae_Oxybasis_rubra	6048		0	1
Chenopodiaceae_Oxybasis_rubra	10367		0	1
Chenopodiaceae_Oxybasis_rubra	13241		0	0
Chenopodiaceae_Oxybasis_rubra	36364		0	1
Chenopodiaceae_Oxybasis_rubra	51962		0	0
Chenopodiaceae_Proatriplex_pleiantha	11096		0	1
Chenopodiaceae_Proatriplex_pleiantha	20414		0	0
Chenopodiaceae_Salicornia_europeaea	GAIA01011644.1	GAIA01011644.1	1	0
Chenopodiaceae_Salicornia_europeaea	GAIA01075260.1	GAIA01075260.1	1	0
Chenopodiaceae_Salsola_sp	40785		0	0
Chenopodiaceae_Salsola_sp	40786		0	0
Chenopodiaceae_Sarcocornia_pacifica	13638		0	0
Chenopodiaceae_Sarcocornia_pacifica	71708		0	0
Chenopodiaceae_Spinacia_oleracea	Spo27230		0	0
Chenopodiaceae_Spinacia_oleracea	Spo27232		0	1
Chenopodiaceae_Spinacia_oleracea	Spo27235		0	0
Chenopodiaceae_Spinacia_oleracea	XM_021991321.1_cds_XP_021847013.1_1	XM_021991321.1	1	0
Chenopodiaceae_Spinacia_oleracea	XM_021991322.1_cds_XP_021847014.1_1	XM_021991322.1	1	1
Chenopodiaceae_Spinacia_tetrandra	15177		0	0
Chenopodiaceae_Spinacia_tetrandra	48647		0	0
Chenopodiaceae_Spinacia_turkestanica	46169		0	0
Chenopodiaceae_Spinacia_turkestanica	65770		0	0
Chenopodiaceae_Stutzia_covillei	5332		0	0
Chenopodiaceae_Stutzia_covillei	5414		0	0
Chenopodiaceae_Suaeda_fruticosa	9702		0	1
Chenopodiaceae_Suaeda_fruticosa	10558		0	0
Chenopodiaceae_Suaeda_linearis	1939		0	1
Chenopodiaceae_Suaeda_linearis	54030		0	0
Chenopodiaceae_Suaeda_maritima	54793		0	0
Chenopodiaceae_Suaeda_maritima	56170		0	0
Chenopodiaceae_Suaeda_maritima	62222		0	0
Chenopodiaceae_Suaeda_salsa	FJ829077.1_cds_ACO59903.1_1	FJ829077.1	1	0
Chenopodiaceae_Suckleya_suckleyana	17317		0	0
Chenopodiaceae_Suckleya_suckleyana	50914		0	0
Chenopodiaceae_Tecticornia_pergranulata	1790		0	0
Chenopodiaceae_Tecticornia_pergranulata	32119		0	0
Chenopodiaceae_Tecticornia_pergranulata	33456		0	0
Chenopodiaceae_Zuckia_brandegeei	2443		0	0
Chenopodiaceae_Zuckia_brandegeei	2444		0	0
Chenopodiaceae_Zuckia_brandegeei	2750		0	0
Crubella = Capsella rubella*	Carubv10006641m		0	0
Crubella = Capsella rubella*	Carubv10012704m		0	0
Crubella = Capsella rubella*	Carubv10012705m		0	0
Csativus = Cucumis sativus*	Cucsa.170040.1		0	0
Csinensis = Citrus sinensis*	orange1.1g024528m		0	0
Csinensis = Citrus sinensis*	orange1.1g025580m		0	0
Csinensis = Citrus sinensis*	orange1.1g027965m		0	0
Csinensis = Citrus sinensis*	orange1.1g042295m		0	0
Dcarota = Daucus carota*	DCAR_017114		0	0
Didiereaceae_Alluaudia_dumosa	21833		0	0
Didiereaceae_Alluaudia_dumosa	54606		0	1
Didiereaceae_Alluaudia_dumosa	74255		0	1
Didiereaceae_Alluaudia_dumosa	88966		0	1
Didiereaceae_Alluaudia_humbertii	15997		0	0
Didiereaceae_Alluaudia_humbertii	41221		0	0
Didiereaceae_Alluaudia_procera	2633		0	0
Didiereaceae_Alluaudia_procera	7872		0	0
Didiereaceae_Alluaudia_procera	28851		0	0
Didiereaceae_Alluaudia_procera	61471		0	1
Didiereaceae_Alluaudiopsis_marnieriana	64604		0	0
Didiereaceae_Alluaudiopsis_marnieriana	88756		0	0
Didiereaceae_Alluaudiopsis_marnieriana	88758		0	0
Didiereaceae_Ceraria_pygmaea	5703		0	0
Didiereaceae_Decarya_madagascariensis	819		0	0
Didiereaceae_Decarya_madagascariensis	23199		0	0
Didiereaceae_Decarya_madagascariensis	29404		0	0
Didiereaceae_Didierea_madagascariensis	30102		0	0
Didiereaceae_Didierea_madagascariensis	62799		0	1
Didiereaceae_Didierea_trollii	34754		0	1
Didiereaceae_Didierea_trollii	77744		0	0
Didiereaceae_Portulacaria_afra	10333		0	0
Didiereaceae_Portulacaria_afra	26390		0	1
Didiereaceae_Portulacaria_afra	40699		0	0
Droseraceae_Aldrovanda_vesiculosa	34450	KR376228.1	0	0
Droseraceae_Dionaea_muscipula	48108		0	0
Droseraceae_Drosera_binata	28766		0	0
Droseraceae_Drosera_burmanii	5338		0	0
Droseraceae_Drosera_burmanii	15981		0	0
Drosophyllaceae_Drosophyllum_lusitanicum	6812		0	0
Egrandis = Eucalyptus grandis*	Eucgr.I00023.1		0	0
Esalsugineum = Eutrema salsugineum*	Thhalv10025974m		0	0
Frankeniaceae_Frankenia_laevis	4934	KR376234.1	0	0
Frankeniaceae_Frankenia_salina	65508		0	0
Fvesca = Fragaria vesca*	mrna05987.1-v1.0-hybrid		0	0
Fvesca = Fragaria vesca*	mrna17851.1-v1.0-hybrid		0	0
Gisekiaceae_Gisekia_pharnaceoides	439		0	1
Gisekiaceae_Gisekia_pharnaceoides	65622		0	0
Gmax = Glycine max*	Glyma.09G156900.1		0	0
Gmax = Glycine max*	Glyma.16G207700.1		0	0
Gmax = Glycine max*	Glyma.16G207800.1		0	0
Gmax = Glycine max*	Glyma.20G214400.1		0	0
Graimondii = Gossypium raimondii*	Gorai.012G046100.1		0	0
Kewaceae_Kewa_bowkeriana	TRINITY_DN11545_c0_g1_i1		0	0
Kewaceae_Kewa_bowkeriana	TRINITY_DN14046_c0_g1_i1		0	0
Kewaceae_Kewa_caespitosa	DODAa1		1	1
Kewaceae_Kewa_caespitosa	DODAa2		1	1
Kewaceae_Kewa_caespitosa	g9628.t1		0	0
Limeaceae_Limeum_aethiopicum	23899		0	0
Limeaceae_Limeum_aethiopicum	DODAa		1	1
Lusitatissimum = Linum usitatissimum*	Lus10034361		0	0
Macarthuriaceae_Macarthuria_australis	11351		0	0
Macarthuriaceae_Macarthuria_australis	DODAa		1	1
Macuminata = Musa acuminata*	Ma04_p01710.1		0	0
Macuminata = Musa acuminata*	Ma08_p08100.1		0	0
Mesculenta = Manihot esculenta*	Manes.13G154200.1		0	0
Mguttatus = Mimulus guttatus*	Migut.A01171.1		0	0
Mguttatus = Mimulus guttatus*	Migut.D02189.1		0	0
Miroteaceae_Microtea_debilis	174616	KR376235.1	0	1
Molluginaceae_Glinus_lotoides_var_virens	14739		0	0
Molluginaceae_Mollugo_cerviana	40369	KR376202.1	0	0
Molluginaceae_Mollugo_pentaphylla	44374	KR376201.1	0	0
Molluginaceae_Mollugo_verticillata	40080	KR376200.1	0	0
Molluginaceae_Mollugo_verticillata	KR376200.1_cds_AKI33653.1_1	KR376200.1	1	0
Molluginaceae_Pharnaceum_exiguum	2865		0	0
Molluginaceae_Suessenguthiella_caespitosa	36653		0	0
Montiaceae_Calandrinia_grandiflora_or_procumbens	20222		0	1
Montiaceae_Calandrinia_grandiflora_or_procumbens	21086		0	0
Montiaceae_Calandrinia_grandiflora_or_procumbens	22606		0	0
Montiaceae_Calyptridium_pygmaeum	1646		0	0
Montiaceae_Calyptridium_pygmaeum	70323		0	0
Montiaceae_Calyptridium_pygmaeum	73640		0	1
Montiaceae_Calyptridium_umbellatum	11992		0	0
Montiaceae_Calyptridium_umbellatum	23288		0	0
Montiaceae_Calyptridium_umbellatum	71695		0	0
Montiaceae_Cistanthe_grandiflora	18960		0	0
Montiaceae_Cistanthe_grandiflora	28003		0	0
Montiaceae_Cistanthe_grandiflora	35834		0	1
Montiaceae_Claytonia_nevadensis	33142		0	0
Montiaceae_Claytonia_nevadensis	33794		0	1
Montiaceae_Claytonia_nevadensis	56211		0	0
Montiaceae_Claytonia_virginica	13434		0	1
Montiaceae_Claytonia_virginica	19211		0	0
Montiaceae_Claytonia_virginica	66786		0	0
Montiaceae_Lewisia_nevadensis	75879		0	1
Montiaceae_Lewisia_nevadensis	93816		0	0
Montiaceae_Lewisia_nevadensis	104812		0	0
Montiaceae_Montia_chamissoi	5525		0	0
Montiaceae_Montia_chamissoi	34252		0	1
Montiaceae_Montia_chamissoi	48474		0	0
Montiaceae_Parakeelya_mirabilis	KF747352.1_cds_AIS23503.1_1	KF747352.1	1	1
Montiaceae_Parakeelya_mirabilis	KF747353.1_cds_AIS23504.1_1	KF747353.1	1	1
Montiaceae_Phemeranthus_parviflorus	2630		0	0
Montiaceae_Phemeranthus_parviflorus	44522		0	1
Montiaceae_Phemeranthus_parviflorus	44523		0	1
Nepenthaceae_Nepenthes_alata	85433		0	0
Nepenthaceae_Nepenthes_ampullaria	51714		0	0
Nepenthaceae_Nepenthes_ampullaria	71036		0	0
Nepenthaceae_Nepenthes_ventricosa	52079		0	0
Nepenthaceae_Nepenthes_ventricosa	52083		0	0
Nyctaginaceae_Abronia_bigelovii	26987		0	0
Nyctaginaceae_Abronia_bigelovii	48999		0	0
Nyctaginaceae_Abronia_bigelovii	58480		0	1
Nyctaginaceae_Abronia_carletonii	33061	KR376177.1	0	0
Nyctaginaceae_Abronia_carletonii	35111	KR376164.1	0	0
Nyctaginaceae_Abronia_carletonii	43101	KR376327.1	0	1
Nyctaginaceae_Abronia_carletonii	43714	KR376241.1	0	0
Nyctaginaceae_Abronia_fragrans	50124		0	0
Nyctaginaceae_Abronia_fragrans	54679		0	0
Nyctaginaceae_Abronia_fragrans	77996		0	1
Nyctaginaceae_Abronia_glabrifolia	69856		0	0
Nyctaginaceae_Abronia_glabrifolia	69858		0	0
Nyctaginaceae_Abronia_glabrifolia	94439		0	1
Nyctaginaceae_Abronia_latifolia	18047		0	0
Nyctaginaceae_Abronia_latifolia	31660		0	1
Nyctaginaceae_Abronia_latifolia	54214		0	0
Nyctaginaceae_Abronia_latifolia	64096		0	0
Nyctaginaceae_Abronia_maritima	42729		0	0
Nyctaginaceae_Abronia_maritima	45892		0	0
Nyctaginaceae_Abronia_maritima	61884		0	0
Nyctaginaceae_Abronia_umbellata	2819		0	1
Nyctaginaceae_Abronia_umbellata	51180		0	0
Nyctaginaceae_Abronia_umbellata	56081		0	0
Nyctaginaceae_Abronia_umbellata	59901		0	1
Nyctaginaceae_Acleisanthes_chenopodioides	14610		0	1
Nyctaginaceae_Acleisanthes_chenopodioides	38525		0	0
Nyctaginaceae_Acleisanthes_chenopodioides	53954		0	0
Nyctaginaceae_Acleisanthes_lanceolata	4759	KR376156.1	0	0
Nyctaginaceae_Acleisanthes_lanceolata	30806	KR376332.1	0	1
Nyctaginaceae_Acleisanthes_lanceolata	32010	KR376244.1	0	1
Nyctaginaceae_Acleisanthes_lanceolata	35964	KR376321.1	0	1
Nyctaginaceae_Acleisanthes_lanceolata	36981	KR376176.1	0	0
Nyctaginaceae_Acleisanthes_obtusa	11535	KR376330.1	0	0
Nyctaginaceae_Acleisanthes_obtusa	33521	KR376243.1	0	1
Nyctaginaceae_Acleisanthes_obtusa	35666	KR376175.1	0	0
Nyctaginaceae_Acleisanthes_obtusa	36152	KR376322.1	0	1
Nyctaginaceae_Acleisanthes_obtusa	41266	KR376155.1	0	0
Nyctaginaceae_Acleisanthes_purpusiana	17734		0	0
Nyctaginaceae_Acleisanthes_purpusiana	35413		0	1
Nyctaginaceae_Acleisanthes_purpusiana	47741		0	1
Nyctaginaceae_Acleisanthes_purpusiana	48633		0	1
Nyctaginaceae_Acleisanthes_purpusiana	61205		0	0
Nyctaginaceae_Allionia_incarnata	83294	KR376328.1	0	0
Nyctaginaceae_Anulocaulis_annulatus	1049		0	0
Nyctaginaceae_Anulocaulis_annulatus	4970		0	1
Nyctaginaceae_Anulocaulis_annulatus	27851		0	0
Nyctaginaceae_Anulocaulis_annulatus	27853		0	0
Nyctaginaceae_Anulocaulis_eriosolenus	19063		0	0
Nyctaginaceae_Anulocaulis_eriosolenus	19970		0	0
Nyctaginaceae_Anulocaulis_eriosolenus	19971		0	0
Nyctaginaceae_Anulocaulis_leiosolenus	15502	KR376239.1	0	0
Nyctaginaceae_Anulocaulis_leiosolenus	18827	KR376178.1	0	0
Nyctaginaceae_Anulocaulis_leiosolenus	18828	KR376161.1	0	0
Nyctaginaceae_Anulocaulis_leiosolenus	20983	KR376318.1	0	0
Nyctaginaceae_Anulocaulis_leiosolenus	29603	KR376163.1	0	0
Nyctaginaceae_Boerhavia_ciliata	13258		0	0
Nyctaginaceae_Boerhavia_ciliata	16248		0	0
Nyctaginaceae_Boerhavia_ciliata	53349		0	0
Nyctaginaceae_Boerhavia_ciliata	69613		0	0
Nyctaginaceae_Boerhavia_ciliata	78055		0	0
Nyctaginaceae_Boerhavia_coccinea_SRA	5416		0	0
Nyctaginaceae_Boerhavia_coccinea_SRA	6026		0	0
Nyctaginaceae_Boerhavia_coccinea_SRA	17801		0	0
Nyctaginaceae_Boerhavia_coccinea_SRA	44222		0	0
Nyctaginaceae_Boerhavia_dominii	1861	KR376179.1	0	0
Nyctaginaceae_Boerhavia_dominii	20091	KR376320.1	0	0
Nyctaginaceae_Boerhavia_dominii	100373		0	0
Nyctaginaceae_Boerhavia_dominii	104299	KR376335.1	0	0
Nyctaginaceae_Boerhavia_purpurascens	5655		0	1
Nyctaginaceae_Boerhavia_purpurascens	20763		0	0
Nyctaginaceae_Boerhavia_purpurascens	20764		0	0
Nyctaginaceae_Boerhavia_purpurascens	55323		0	0
Nyctaginaceae_Boerhavia_purpurascens	55778		0	0
Nyctaginaceae_Boerhavia_purpurascens	57223		0	0
Nyctaginaceae_Boerhavia_torreyana	10385		0	0
Nyctaginaceae_Boerhavia_torreyana	11639		0	1
Nyctaginaceae_Boerhavia_torreyana	17056		0	0
Nyctaginaceae_Boerhavia_torreyana	48918		0	0
Nyctaginaceae_Boerhavia_torreyana	49238		0	0
Nyctaginaceae_Bougainvillea_spectabilis	144046	KR376173.1	0	0
Nyctaginaceae_Bougainvillea_spectabilis	KR376248.1_cds_AKI33701.1_1	KR376248.1	1	0
Nyctaginaceae_Bougainvillea_spectabilis	KR376309.1_cds_AKI33762.1_1	KR376309.1	1	0
Nyctaginaceae_Bougainvillea_stipitata	2556	KR376165.1	0	0
Nyctaginaceae_Bougainvillea_stipitata	13617	KR376174.1	0	0
Nyctaginaceae_Bougainvillea_stipitata	15129	KR376310.1	0	0
Nyctaginaceae_Colignonia_ovalifolia	2171		0	1
Nyctaginaceae_Colignonia_ovalifolia	12003		0	0
Nyctaginaceae_Colignonia_ovalifolia	16691		0	0
Nyctaginaceae_Colignonia_ovalifolia	40366		0	0
Nyctaginaceae_Commicarpus_scandens	9477		0	1
Nyctaginaceae_Commicarpus_scandens	37242		0	0
Nyctaginaceae_Commicarpus_scandens	40276		0	0
Nyctaginaceae_Commicarpus_scandens	67003		0	1
Nyctaginaceae_Cyphomeris_gypsophiloides	15577	KR376162.1	0	0
Nyctaginaceae_Cyphomeris_gypsophiloides	16268	KR376240.1	0	1
Nyctaginaceae_Cyphomeris_gypsophiloides	27528	KR376181.1	0	0
Nyctaginaceae_Cyphomeris_gypsophiloides	31537	KR376325.1	0	0
Nyctaginaceae_Guapira_obtusata	5511	KR376172.1	0	0
Nyctaginaceae_Guapira_obtusata	56229	KR376311.1	0	1
Nyctaginaceae_Mirabilis_jalapa	AB435372.1_cds_BAG80686.1_1	AB435372.1	1	1
Nyctaginaceae_Mirabilis_jalapa	KM502866.1_cds_AJD87535.1_1	KM502866.1	1	1
Nyctaginaceae_Mirabilis_jalapa	KM502867.1_cds_AJD87536.1_1	KM502867.1	1	0
Nyctaginaceae_Mirabilis_jalapa_SRA	c44693_g1_i1_97_870_minus		0	1
Nyctaginaceae_Mirabilis_jalapa_SRA	c47131_g1_i1_257_1150_minus		0	0
Nyctaginaceae_Mirabilis_multiflora	39438	KR376324.1	0	1
Nyctaginaceae_Mirabilis_multiflora	43451	KR376158.1	0	0
Nyctaginaceae_Mirabilis_multiflora	44341	KR376246.1	0	1
Nyctaginaceae_Mirabilis_pringlei	5007		0	0
Nyctaginaceae_Mirabilis_pringlei	16979		0	0
Nyctaginaceae_Mirabilis_pringlei	33165		0	1
Nyctaginaceae_Mirabilis_pringlei	49866		0	0
Nyctaginaceae_Mirabilis_pringlei	58425		0	1
Nyctaginaceae_Neea_psychotrioides	36131		0	0
Nyctaginaceae_Neea_psychotrioides	36133		0	0
Nyctaginaceae_Neea_psychotrioides	93797		0	0
Nyctaginaceae_Nyctaginia_capitata	2088		0	0
Nyctaginaceae_Nyctaginia_capitata	4245		0	0
Nyctaginaceae_Nyctaginia_capitata	4550		0	0
Nyctaginaceae_Nyctaginia_capitata	64734		0	1
Nyctaginaceae_Okenia_hypogea	5165		0	0
Nyctaginaceae_Okenia_hypogea	5166		0	0
Nyctaginaceae_Okenia_hypogea	27687		0	0
Nyctaginaceae_Okenia_hypogea	67451		0	0
Nyctaginaceae_Okenia_hypogea	74016		0	1
Nyctaginaceae_Pisonia_aculeata	7035	KR376168.1	0	0
Nyctaginaceae_Pisonia_aculeata	19113	KR376312.1	0	0
Nyctaginaceae_Pisonia_aculeata	26040	KR376171.1	0	0
Nyctaginaceae_Pisonia_umbellifera	16244	KR376313.1	0	1
Nyctaginaceae_Pisonia_umbellifera	16245	KR376166.1	0	0
Nyctaginaceae_Pisonia_umbellifera	17440	KR376329.1	0	0
Nyctaginaceae_Pisonia_umbellifera	35200	KR376170.1	0	0
Nyctaginaceae_Salpianthus_purpurascens	75566		0	0
Nyctaginaceae_Salpianthus_purpurascens	77410		0	0
Nyctaginaceae_Salpianthus_purpurascens	82141		0	0
Nyctaginaceae_Salpianthus_purpurascens	91019		0	1
Nyctaginaceae_Tripterocalyx_carneus	24581		0	0
Nyctaginaceae_Tripterocalyx_carneus	27782		0	1
Nyctaginaceae_Tripterocalyx_carneus	43567		0	0
Nyctaginaceae_Tripterocalyx_carneus	43570		0	0
Nyctaginaceae_Tripterocalyx_crux_maltae	689		0	1
Nyctaginaceae_Tripterocalyx_crux_maltae	21128		0	1
Nyctaginaceae_Tripterocalyx_crux_maltae	42040		0	0
Nyctaginaceae_Tripterocalyx_crux_maltae	42041		0	0
Osativa = Oryza sativa*	LOC_Os01g65680.1		0	0
Osativa = Oryza sativa*	LOC_Os01g65690.1		0	0
Petiveriaceae_Monococcus_echinophorus	12841		0	0
Petiveriaceae_Monococcus_echinophorus	38989		0	1
Petiveriaceae_Monococcus_echinophorus	54274		0	1
Petiveriaceae_Petiveria_alliacea	13786	KR376148.1	0	0
Petiveriaceae_Petiveria_alliacea	27432		0	0
Petiveriaceae_Petiveria_alliacea	29256	KR376314.1	0	0
Petiveriaceae_Rivina_humilis	420	KR376316.1	0	0
Petiveriaceae_Rivina_humilis	6133	KR376147.1	0	0
Petiveriaceae_Rivina_humilis	15447	KR376249.1	0	1
Petiveriaceae_Seguieria_aculeata	26119	KR376149.1	0	0
Petiveriaceae_Seguieria_aculeata	59340	KR376308.1	0	1
Petiveriaceae_Trichostigma_octandrum	35511		0	0
Petiveriaceae_Trichostigma_octandrum	50845		0	0
Petiveriaceae_Trichostigma_octandrum	145305		0	0
Phallii = Panicum hallii*	Pahal.5G070100.1		0	0
Physenaceae_Physena_madagascariensis	83959	KR376225.1	0	0
Phytolacaceae_Phytolacca_americana	AB451869.1_cds_BAH66635.1_1	AB451869.1	1	1
Phytolacaceae_Phytolacca_americana	AB451870.1_cds_BAH66636.1_1	AB451870.1	1	1
Phytolaccaceae_Anisomeria_littoralis	3120		0	1
Phytolaccaceae_Anisomeria_littoralis	6304		0	0
Phytolaccaceae_Anisomeria_littoralis	32336		0	1
Phytolaccaceae_Anisomeria_littoralis	57030		0	1
Phytolaccaceae_Ercilla_volubilis	21120	KR376303.1	0	0
Phytolaccaceae_Ercilla_volubilis	21121	KR376306.1	0	0
Phytolaccaceae_Ercilla_volubilis	29133	KR376150.1	0	0
Phytolaccaceae_Hilleria_latifolia	92068	KR376315.1	0	0
Phytolaccaceae_Phytolacca_americana	19681	KR376152.1	0	0
Phytolaccaceae_Phytolacca_americana	24205	KR376250.1	0	1
Phytolaccaceae_Phytolacca_bogotensis	15241	KR376305.1	0	0
Phytolaccaceae_Phytolacca_bogotensis	19495	KR376251.1	0	0
Phytolaccaceae_Phytolacca_bogotensis	92320	KR376151.1	0	0
Phytolaccaceae_Phytolacca_dioica	938	KR376252.1	0	0
Phytolaccaceae_Phytolacca_dioica	22536	KR376153.1	0	0
Phytolaccaceae_Phytolacca_dioica	31478	KR376307.1	0	1
Plumbaginaceae_Acantholimon_lycopopodioides	37188		0	0
Plumbaginaceae_Aegialitis_annulata	31212		0	0
Plumbaginaceae_Limonium_californicum	45428		0	0
Plumbaginaceae_Limonium_spectabile	KR376229.1_cds_AKI33682.1_1	KR376229.1	1	0
Plumbaginaceae_Plumbago_auriculata	31724		0	0
Polygonaceae_Antigonon_leptopus	30418	KR376230.1	0	0
Polygonaceae_Chorizanthe_angustifolia	17285		0	0
Polygonaceae_Chorizanthe_angustifolia	41567		0	0
Polygonaceae_Coccoloba_uvifera	116529		0	0
Polygonaceae_Dedeckera_eurekensis	172		0	0
Polygonaceae_Emex_spinosa	14600		0	0
Polygonaceae_Eriogonum_arcuatum	56580		0	0
Polygonaceae_Eriogonum_callistum	17613		0	0
Polygonaceae_Eriogonum_callistum	46742		0	0
Polygonaceae_Eriogonum_deflexum	3977		0	0
Polygonaceae_Eriogonum_deflexum	25629		0	0
Polygonaceae_Eriogonum_inflatum_ssp_inflatum	8238		0	0
Polygonaceae_Eriogonum_inflatum_ssp_inflatum	15882		0	0
Polygonaceae_Eriogonum_longifolium_or_texanum	39438		0	0
Polygonaceae_Eriogonum_rotundifolium	14839		0	0
Polygonaceae_Eriogonum_rotundifolium	14846		0	0
Polygonaceae_Fagopyrum_esculentum	50035		0	0
Polygonaceae_Fagopyrum_tataricum	46948		0	0
Polygonaceae_Fallopia_convolvulus	KR376231.1_cds_AKI33684.1_1	KR376231.1	1	0
Polygonaceae_Fallopia_sachalinensis	12629		0	0
Polygonaceae_Muehlenbeckia_platyclada	41255		0	0
Polygonaceae_Oxytheca_perfoliata	36902		0	0
Polygonaceae_Persicaria_minor	41074		0	0
Polygonaceae_Persicaria_tinctoria	59980		0	0
Polygonaceae_Persicaria_virginiana	54780		0	0
Polygonaceae_Podopterus_cordifolius	14795		0	0
Polygonaceae_Podopterus_mexicanus	85922		0	0
Polygonaceae_Polygonum_aviculare	57295		0	0
Polygonaceae_Polygonum_dentoceras	20890		0	0
Polygonaceae_Pterostegia_drymarioides	57350		0	0
Polygonaceae_Reynoutria_japonica	29656		0	0
Polygonaceae_Rheum_nobile	55934		0	0
Polygonaceae_Rheum_rhabarbarum	77582		0	0
Polygonaceae_Rumex_acetosa	35016		0	0
Polygonaceae_Rumex_hastatulus	16758		0	0
Polygonaceae_Rumex_palustris	34456		0	0
Polygonaceae_Ruprechtia_coriacea	63037		0	0
Polygonaceae_Ruprechtia_salicifolia	25089		0	0
Polygonaceae_Sidotheca_caryophylloides	18745		0	0
Polygonaceae_Sidotheca_caryophylloides	49564		0	0
Polygonaceae_Stenogonum_salsuginosum	47622		0	0
Polygonaceae_Triplaris_weigeltiana	57768		0	0
Polygonaceae_Triplaris_weigeltiana	57770		0	0
Portulacaceae_Portulaca_amilis	3984	KR376196.1	0	0
Portulacaceae_Portulaca_amilis	11181	KR376295.1	0	0
Portulacaceae_Portulaca_amilis	54235	KR376184.1	0	0
Portulacaceae_Portulaca_cryptopetala	21090	KR376349.1	0	1
Portulacaceae_Portulaca_cryptopetala	29905	KR376185.1	0	0
Portulacaceae_Portulaca_grandiflora	7650	KR376294.1	0	0
Portulacaceae_Portulaca_grandiflora	9459	KR376197.1	0	0
Portulacaceae_Portulaca_grandiflora	46502	KR376288.1	0	0
Portulacaceae_Portulaca_grandiflora	AJ580598.1_cds_CAE45178.1_1	AJ580598.1	1	1
Portulacaceae_Portulaca_molokiniensis	16138	KR376192.1	0	0
Portulacaceae_Portulaca_oleracea_SRA	9226		0	1
Portulacaceae_Portulaca_oleracea_SRA	31090		0	0
Portulacaceae_Portulaca_oleracea_SRA	46368		0	0
Portulacaceae_Portulaca_oleracea_SRA	58253		0	1
Portulacaceae_Portulaca_oleracea_SRA	58254		0	1
Portulacaceae_Portulaca_pilosa	4065	KR376298.1	0	1
Portulacaceae_Portulaca_pilosa	4066	KR376290.1	0	1
Portulacaceae_Portulaca_pilosa	9846	KR376195.1	0	0
Portulacaceae_Portulaca_suffruticosa	3459	KR376297.1	0	1
Portulacaceae_Portulaca_suffruticosa	5462	KR376289.1	0	0
Portulacaceae_Portulaca_suffruticosa	5979	KR376194.1	0	0
Portulacaceae_Portulaca_umbraticola	865		0	0
Portulacaceae_Portulaca_umbraticola	867		0	1
Ppersica = Prunus persica*	Prupe.6G161400.1		0	0
Ptrichocarpa = Populus trichocarpa*	Potri.004G135200.4		0	0
Ptrichocarpa = Populus trichocarpa*	Potri.004G135300.1		0	0
Ptrichocarpa = Populus trichocarpa*	Potri.018G136800.1		0	0
Ptrichocarpa = Populus trichocarpa*	Potri.T045400.1		0	0
Pvirgatum = Panicum virgatum*	Pavir.2KG198900.1		0	0
Rcommunis = Ricinus communis*	29983.m003298		0	0
Sarcobataceae_Sarcobatus_vermiculatus_MJM	10866		0	0
Sarcobataceae_Sarcobatus_vermiculatus_MJM	70860		0	1
Sbicolor = Sorghum bicolor*	Sobic.003G376100.1		0	0
Sbicolor = Sorghum bicolor*	Sobic.003G376300.2		0	0
Simmondsiaceae_Simmondsia_chinensis	TRINITY_DN29755_c5_g1_i1		0	0
Spurpurea = Salix purpurea*	SapurV1A.0185s0080.1		0	0
Spurpurea = Salix purpurea*	SapurV1A.0185s0090.1		0	0
Spurpurea = Salix purpurea*	SapurV1A.1005s0090.1		0	0
Spurpurea = Salix purpurea*	SapurV1A.1899s0060.1		0	0
Stegnospermataceae_Stegnosperma_halimifolium	1183		0	1
Stegnospermataceae_Stegnosperma_halimifolium	50374		0	1
Stegnospermataceae_Stegnosperma_halimifolium	56270		0	0
Sviridis = Setaria viridis*	Sevir.2G165900.1		0	0
Sviridis = Setaria viridis*	Sevir.5G406600.1		0	0
Sviridis = Setaria viridis*	Sevir.5G406800.1		0	0
Talinaceae_Talinum_fruticosum	30303		0	1
Talinaceae_Talinum_fruticosum	66847		0	0
Talinaceae_Talinum_paniculatum	6206		0	1
Talinaceae_Talinum_paniculatum	10193		0	0
Talinaceae_Talinum_paniculatum	39504		0	0
Tamaricaceae_Reaumuria_soongarica	24447		0	0
Tamaricaceae_Reaumuria_trigyna	26346		0	0
Tamaricaceae_Tamarix_hispida	8044		0	0
Tcacao = Theobroma cacao*	Thecc1EG001659t1		0	0
Tpratense = Trifolium pratense*	Tp57577_TGAC_v2_mRNA17191		0	0
Tpratense = Trifolium pratense*	Tp57577_TGAC_v2_mRNA6000		0	0
* = outgroup taxon
Sequences included as bait but filtered by gap criterion
Cactaceae_Carnegiea_gigantea	Cgig1_02617		1	0
Nepenthaceae_Nepenthes_alata	KR376227.1_cds_AKI33680.1_1	KR376227.1	1	0

## Sheet: References
Amborella Genome Project. 2013. The Amborella genome and the evolution of flowering plants. Science 342.
Bredeson J V., Lyons JB, Prochnik SE, Wu GA, Ha CM, Edsinger-Gonzales E, Grimwood J, Schmutz J, Rabbi IY, Egesi C, et al. 2016. Sequencing wild and cultivated cassava and related species reveals extensive interspecific hybridization and genetic diversity. Nature Biotechnology 34: 562–570.
Brilhaus D, Bräutigam A, Mettler-Altmann T, Winter K, Weber APM. 2016. Reversible Burst of Transcriptional Changes during Induction of Crassulacean Acid Metabolism in &lt;em&gt;Talinum triangulare&lt;/em&gt; Plant Physiology 170: 102 LP – 122.
Brockington SF, Yang Y, Gandia-Herrero F, Covshoff S, Hibberd JM, Sage RF, Wong GKS, Moore MJ, Smith SA. 2015. Lineage-specific gene radiations underlie the evolution of novel betalain pigmentation in Caryophyllales. New Phytologist 207: 1170–1180.
Chan AP, Crabtree J, Zhao Q, Lorenzi H, Orvis J, Puiu D, Melake-Berhan A, Jones KM, Redman J, Chen G, et al. 2010. Draft genome sequence of the oilseed species Ricinus communis. Nature Biotechnology 28: 951–956.
Christin PA, Arakaki M, Osborne CP, Edwards EJ. 2015. Genetic enablers underlying the clustered evolutionary origins of C4 photosynthesis in angiosperms. Molecular Biology and Evolution 32: 846–858.
Clement JS, Mabry TJ, Wyler H, Dreiding AS. 1994. Chemical Review and Evolutionary Significance of the Betalains. In: Behnke H-D, Mabry TJ, eds. Caryophyllales: Evolution and Systematics. Berlin, Heidelberg: Springer Berlin Heidelberg, 247–261.
Copetti D, Búrquez A, Bustamante E, Charboneau JLM, Childs KL, Eguiarte LE, Lee S, Liu TL, McMahon MM, Whiteman NK, et al. 2017. Extensive gene tree discordance and hemiplasy shaped the genomes of North American columnar cacti. Proceedings of the National Academy of Sciences 114: 12003–12008.
Cuénoud P, Savolainen V, Chatrou LW, Powell M, Grayer RJ, Chase MW. 2002. Molecular phylogenetics of Caryophyllales based on nuclear 18S rDNA and plastid rbcL, atpB, and matK DNA sequences. American Journal of Botany 89: 132–144.
Dang Z, Zheng L, Wang J, Gao Z, Wu S, Qi Z, Wang Y. 2013. Transcriptomic profiling of the salt-stress response in the wild recretohalophyte Reaumuria trigyna. BMC genomics 14: 29.
Delgado-Sánchez P, Jiménez-Bremont JF, Guerrero-González M de la L, Flores J. 2013. Effect of fungi and light on seed germination of three Opuntia species from semiarid lands of central Mexico. Journal of Plant Research 126: 643–649.
De Vega JJ, Ayling S, Hegarty M, Kudrna D, Goicoechea JL, Ergon Å, Rognli OA, Jones C, Swain M, Geurts R, et al. 2015. Red clover (Trifolium pratense L.) draft genome provides a platform for trait improvement. Scientific Reports 5. 10.1038/srep17394
Diray-Arce J, Clement M, Gul B, Khan MA, Nielsen BL. 2015. Transcriptome assembly, profiling and differential gene expression analysis of the halophyte Suaeda fruticosa provides insights into salt tolerance. BMC Genomics 16: 353.
Dohm JC, Minoche AE, Holtgräwe D, Capella-Gutiérrez S, Zakrzewski F, Tafer H, Rupp O, Sörensen TR, Stracke R, Reinhardt R, et al. 2014. The genome of the recently domesticated crop plant sugar beet (Beta vulgaris). Nature 505: 546–9.
Fan P, Nie L, Jiang P, Feng J, Lv S, Chen X, Bao H, Guo J, Tai F, Wang J, et al. 2013. Transcriptome Analysis of Salicornia europaea under Saline Conditions Revealed the Adaptive Primary Metabolic Pathways as Early Events to Facilitate Salt Adaptation. PLOS ONE 8: e80595.
Genomic Resources Development Consortium, Arthofer W, Bertini L, Caruso C, Cicconardi F, Delph LF, Fields PD, Ikeda M, Minegishi Y, Proietti S, et al. 2015. Genomic Resources Notes accepted 1 February 2015 – 31 March 2015. Molecular Ecology Resources 15: 1014–1015.
Gharat SA, Parmar S, Tambat S, Vasudevan M, Shaw BP. 2016. Transcriptome analysis of the response to NaCl in Suaeda maritima provides an insight into salt tolerance mechanisms in halophytes. PLoS ONE 11: e0163485.
Hao D, Ma P, Mu J, Chen S, Xiao P, Peng Y, Huo L, Xu L, Sun C. 2012. De novo characterization of the root transcriptome of a traditional Chinese medicinal plant Polygonum cuspidatum. Science China Life Sciences 55: 452–466.
Hellsten U, Wright KM, Jenkins J, Shu S, Yuan Y, Wessler SR, Schmutz J, Willis JH, Rokhsar DS. 2013. Fine-scale variation in meiotic recombination in Mimulus inferred from population shotgun sequencing. Proceedings of the National Academy of Sciences 110: 19478–19482.
Hough J, Hollister JD, Wang W, Barrett SCH, Wright SI. 2014. Genetic degeneration of old and young Y chromosomes in the flowering plant Rumex hastatulus. Proceedings of the National Academy of Sciences of the United States of America 111: 7713–7718.
International Brachypodium Initiative, Vogel JP, Garvin DF, Mockler TC, Schmutz J, Rokhsar D, Bevan MW, Barry K, Lucas S, Harmon-Smith M, et al. 2010. Genome sequencing and analysis of the model grass Brachypodium distachyon. Nature 463: 763–768.
International Peach Genome Initiative, Verde I, Abbott AG, Scalabrin S, Jung S, Shu S, Marroni F, Zhebentyayeva T, Dettori MT, Grimwood J, et al. 2013. The high-quality draft genome of peach (Prunus persica) identifies unique patterns of genetic diversity, domestication and genome evolution. Nature Genetics 45: 487–494.
Iorizzo M, Ellison S, Senalik D, Zeng P, Satapoomin P, Huang J, Bowman M, Iovene M, Sanseverino W, Cavagnaro P, et al. 2016. A high-quality carrot genome assembly provides new insights into carotenoid accumulation and asterid genome evolution. Nature Genetics 48: 657–666.
Jarvis DE, Ho YS, Lightfoot DJ, Schmöckel SM, Li B, Borm TJA, Ohyanagi H, Mineta K, Michell CT, Saber N, et al. 2017. The genome of Chenopodium quinoa. Nature 542: 307–312.
Jensen MK, Vogt JK, Bressendorff S, Seguin-Orlando A, Petersen M, Sicheritz-Pontén T, Mundy J. 2015. Transcriptome and Genome Size Analysis of the Venus Flytrap. PLOS ONE 10: e0123887.
Lee CR, Wang B, Mojica JP, Mandáková T, Prasad KVSK, Goicoechea JL, Perera N, Hellsten U, Hundley HN, Johnson J, et al. 2017. Young inversion with multiple linked QTLs under selection in a hybrid zone. Nature Ecology and Evolution 1.; Boechera stricta v1.2, DOE-JGI, http://phytozome.jgi.doe.gov/
Lightfoot DJ, Jarvis DE, Ramaraj T, Lee R, Jellen EN, Maughan PJ. 2017. Single-molecule sequencing and Hi-C-based proximity-guided assembly of amaranth (Amaranthus hypochondriacus) chromosomes provide insights into genome evolution. BMC Biology 15: 74.
Loke K-K, Rahnamaie-Tajadod R, Yeoh C-C, Goh H-H, Mohamed-Hussein Z-A, Mohd Noor N, Zainal Z, Ismail I. 2016. RNA-seq analysis for secondary metabolite pathway gene discovery in Polygonum minus. Genomics Data 7: 12–13.
Long Y, Zhang J, Tian X, Wu S, Zhang Q, Zhang J, Dang Z, Pei XW. 2014. De novo assembly of the desert tree Haloxylon ammodendron (C. A. Mey.) based on RNA-Seq data provides insight into drought response, gene discovery and marker identification. BMC genomics 15: 1111.
Martin G, Baurens FC, Droc G, Rouard M, Cenci A, Kilian A, Hastie A, Doležel J, Aury JM, Alberti A, et al. 2016. Improvement of the banana ‘Musa acuminata’ reference sequence using NGS data and semi-automated bioinformatics methods. BMC Genomics 17.
McCormick RF, Truong SK, Sreedasyam A, Jenkins J, Shu S, Sims D, Kennedy M, Amirebrahimi M, Weers BD, McKinley B, et al. 2018. The Sorghum bicolor reference genome: improved assembly, gene annotations, a transcriptome atlas, and signatures of genome organization. Plant Journal 93: 338–354.
Ming R, VanBuren R, Wai CM, Tang H, Schatz MC, Bowers JE, Lyons E, Wang ML, Chen J, Biggers E, et al. 2015. The pineapple genome and the evolution of CAM photosynthesis. Nature Genetics 47: 1435–1442.
Motamayor JC, Mockaitis K, Schmutz J, Haiminen N, Livingstone D, Cornejo O, Findley SD, Zheng P, Utro F, Royaert S, et al. 2013. The genome sequence of the most widely cultivated cacao type and its use to identify candidate genes regulating pod color. Genome Biology 14.
Muyle A, Zemp N, Deschamps C, Mousset S, Widmer A, Marais GAB. 2012. Rapid De Novo Evolution of X Chromosome Dosage Compensation in Silene latifolia, a Plant with Young Sex Chromosomes. PLOS Biology 10: e1001308.
Myburg AA, Grattapaglia D, Tuskan GA, Hellsten U, Hayes RD, Grimwood J, Jenkins J, Lindquist E, Tice H, Bauer D, et al. 2014. The genome of Eucalyptus grandis. Nature 510: 356–62.
Offermann S, Friso G, Doroshenk KA, Sun Q, Sharpe RM, Okita TW, Wimmer D, Edwards GE, van Wijk KJ. 2015. Developmental and Subcellular Organization of Single-Cell C4 Photosynthesis in Bienertia sinuspersici Determined by Large-Scale Proteomics and cDNA Assembly from 454 DNA Sequencing. Journal of Proteome Research 14: 2090–2108.
Ouyang S, Zhu W, Hamilton J, Lin H, Campbell M, Childs K, Thibaud-Nissen F, Malek RL, Lee Y, Zheng L, et al. 2007. The TIGR Rice Genome Annotation Resource: Improvements and new features. Nucleic Acids Research 35.
Paterson AH, Wendel JF, Gundlach H, Guo H, Jenkins J, Jin D, Llewellyn D, Showmaker KC, Shu S, Udall J, et al. 2012. Repeated polyploidization of Gossypium genomes and the evolution of spinnable cotton fibres. Nature 492: 423–427.
Pucker B, Feng T, Brockington SF. 2019. Next generation sequencing to investigate genomic diversity in Caryophyllales. bioRxiv.
Qingzhu H, Chengjie C, Zhe C, Pengkun C, Yuewen M, Jingyu W, Jian Z, Guibing H, Jietang Z, Yonghua Q. 2016. Transcriptomic Analysis Reveals Key Genes Related to Betalain Biosynthesis in Pulp Coloration of Hylocereus polyrhizus. Frontiers in plant science 6: 1179.
Rawat V, Abdelsamad A, Pietzenuk B, Seymour DK, Koenig D, Weigel D, Pecinka A, Schneeberger K. 2015. Improving the annotation of Arabidopsis Lyrata using RNA-Seq data. PLoS ONE 10.
Sarangi BK, Minami Y, Thul ST. 2015. RNA-Seq analysis for indigo biosynthesis pathway genes in Indigofera tinctoria and Polygonum tinctorium. Genomics data 6: 212–213.
Schmutz J, Cannon SB, Schlueter J, Ma J, Mitros T, Nelson W, Hyten DL, Song Q, Thelen JJ, Cheng J, et al. 2010. Genome sequence of the palaeopolyploid soybean. Nature 463: 178–183.
Shulaev V, Sargent DJ, Crowhurst RN, Mockler TC, Folkerts O, Delcher AL, Jaiswal P, Mockaitis K, Liston A, Mane SP, et al. 2011. The genome of woodland strawberry (Fragaria vesca). Nature Genetics 43: 109–116.
Sloan DB, Triant DA, Wu M, Taylor DR. 2013. Cytonuclear Interactions and Relaxed Selection Accelerate Sequence Evolution in Organelle Ribosomes. Molecular Biology and Evolution 31: 673–682.
Slotte T, Hazzouri KM, Ågren JA, Koenig D, Maumus F, Guo YL, Steige K, Platts AE, Escobar JS, Newman LK, et al. 2013. The Capsella rubella genome and the genomic consequences of rapid mating system evolution. Nature Genetics 45: 831–835.
Sunil M, Hariharan AK, Nayak S, Gupta S, Nambisan SR, Gupta RP, Panda B, Choudhary B, Srinivasan S. 2014. The Draft Genome and Transcriptome of Amaranthus hypochondriacus: A C4 Dicot Producing High-Lysine Edible Pseudo-Cereal. DNA Research 21: 585–602.
Thulin M, Moore AJ, El-Seedi H, Larsson A, Christin PA, Edwards EJ. 2016. Phylogeny and generic delimitation in Molluginaceae, new pigment data in Caryophyllales, and the new family Corbichoniaceae. Taxon 65: 775–793.
Tuskan GA, DiFazio S, Jansson S, Bohlmann J, Grigoriev I, Hellsten U, Putnam M, Ralph S, Rombauts S, Salamov A, et al. 2006. The genome of black cottonwood, Populus trichocarpa (Torr. & Gray). Science 313: 1596–1604.
van Veen H, Mustroph A, Barding GA, Vergeer-van Eijk M, Welschen-Evertman RAM, Pedersen O, Visser EJW, Larive CK, Pierik R, Bailey-Serres J, et al. 2013. Two Rumex species from contrasting hydrological niches regulate flooding tolerance through distinct mechanisms. The Plant cell 25: 4691–4707.
Walker JF, Yang Y, Moore MJ, Mikenas J, Timoneda A, Brockington SF, Smith SA. 2017. Widespread paleopolyploidy, gene tree conflict, and recalcitrant relationships among the carnivorous Caryophyllales. American journal of botany 104: 858–867.
Walker JF, Yang Y, Feng T, Timoneda A, Mikenas J, Hutchinson V, Edwards C, Wang N, Ahluwalia S, Olivieri J, et al. 2018. From cacti to carnivores: Improved phylotranscriptomic sampling and hierarchical homology inference provides further insight to the evolution of Caryophyllales. American Journal of Botany 105: 446–462.
Wan Zakaria W-N-A, Loke K-K, Zulkapli M-M, Mohd Salleh F-’Imadi, Goh H-H, Mohd Noor N. 2016. RNA-seq Analysis of Nepenthes ampullaria . Frontiers in Plant Science 6: 1229.
Wang Z, Hobson N, Galindo L, Zhu S, Shi D, McDill J, Yang L, Hawkins S, Neutelings G, Datla R, et al. 2012. The genome of flax (Linum usitatissimum) assembled de novo from short shotgun sequence reads. Plant Journal 72: 461–473.
Wang C, Gao C, Wang L, Zheng L, Yang C, Wang Y. 2014. Comprehensive transcriptional profiling of NaHCO3-stressed Tamarix hispida roots reveals networks of responsive genes. Plant Molecular Biology 84: 145–157.
Wang N, Yang Y, Moore MJ, Brockington SF, Walker JF, Brown JW, Liang B, Feng T, Edwards C, Mikenas J, et al. 2018. Evolution of Portulacineae Marked by Gene Tree Conflict and Gene Family Expansion Associated with Adaptation to Harsh Environments. Molecular Biology and Evolution 36: 112–126.
Wu GA, Prochnik S, Jenkins J, Salse J, Hellsten U, Murat F, Perrier X, Ruiz M, Scalabrin S, Terol J, et al. 2014. Sequencing of diverse mandarin, pummelo and orange genomes reveals complex history of admixture during citrus domestication. Nature Biotechnology 32: 656–662.
Xu C, Jiao C, Sun H, Cai X, Wang X, Ge C, Zheng Y, Liu W, Sun X, Xu Y, et al. 2017. Draft genome of spinach and transcriptome diversity of 120 Spinacia accessions. Nature Communications 8. 10.1038/ncomms15275
Yagi M, Kosugi S, Hirakawa H, Ohmiya A, Tanase K, Harada T, Kishimoto K, Nakayama M, Ichimura K, Onozaki T, et al. 2014. Sequence analysis of the genome of carnation (Dianthus caryophyllus L.). DNA Research 21: 231–241.
Yamaguchi T, Noge K, Asano Y. 2016. Cytochrome P450 CYP71AT96 catalyses the final step of herbivore-induced phenylacetonitrile biosynthesis in the giant knotweed, Fallopia sachalinensis. Plant Molecular Biology 91: 229–239.
Yang R, Jarvis DE, Chen H, Beilstein MA, Grimwood J, Jenkins J, Shu S, Prochnik S, Xin M, Ma C, et al. 2013. The Reference Genome of the Halophytic Plant Eutrema salsugineum. Frontiers in Plant Science 4.
Yang Y, Moore MJ, Brockington SF, Soltis DE, Wong GK-S, Carpenter EJ, Zhang Y, Chen L, Yan Z, Xie Y, et al. 2015. Dissecting molecular evolution in the highly diverse plant clade Caryophyllales using transcriptome sequencing. Molecular Biology and Evolution 32: 2001–2014.
Yang Y, Moore MJ, Brockington SF, Mikenas J, Olivieri J, Walker JF, Smith SA. 2018. Improved transcriptome sampling pinpoints 26 ancient and more recent polyploidy events in Caryophyllales, including two allopolyploidy events. New Phytologist 217: 855–870.
Zhang Y, Pei X, Zhang C, Lu Z, Wang Z, Jia S, Li W. 2012. De Novo Foliar Transcriptome of Chenopodium amaranticolor and Analysis of Its Gene Expression During Virus-Induced Hypersensitive Response. PLOS ONE 7: e45953.
Zhao P, Capella-Gutiérrez S, Shi Y, Zhao X, Chen G, Gabaldón T, Ma X-F. 2014. Transcriptomic analysis of a psammophyte food crop, sand rice (Agriophyllum squarrosum) and identification of candidate genes essential for sand dune adaptation. BMC Genomics 15: 872.
Zhu H, Wang H, Zhu Y, Zou J, Zhao F-J, Huang C-F. 2015. Genome-wide transcriptomic and phylogenetic analyses reveal distinct aluminum-tolerance mechanisms in the aluminum-accumulating species buckwheat (Fagopyrum tataricum). BMC Plant Biology 15: 16.
